# Supplementary material for: Spatially resolved profiling of steroid nuclear receptors reveals a role for the disordered N-terminal domains in genome targeting and AP-1 interaction
Source: Genome Res. 2026 Jul;36(7):1386–402. doi: 10.1101/gr.280896.125 (PMC13322194; doi:10.1101/gr.280896.125)
Supplement: Supplement 2 [file Supplemental_tables.xlsx]

## Sheet: Supplemental Table 1
Supplemental Table 1: Cell lines used in this study
#	Name	Method	Selection	Description
1	MNase mAR Full protein	RL cloning	Hygromycin	Mourine androgen receptor, N-terminal MNase
2	MNase mAR ΔLBD	RL cloning	Hygromycin	Mourine androgen receptor, N-terminal Mnase, deletion of Ligand Binding Domain
3	MNase-mAR ΔLBD + dN50	RL cloning	Hygromycin	Mourine androgen receptor, N-terminal MNase, deletion of Ligand Binding Domain, Deletion of 50 AA from N-terminus
4	MNase-mAR ΔLBD + dN100	RL cloning	Hygromycin	Mourine androgen receptor, N-terminal MNase, deletion of Ligand Binding Domain, Deletion of 100 AA from N-terminus
5	MNase-mAR ΔLBD + dN150	RL cloning	Hygromycin	Mourine androgen receptor, N-terminal MNase, deletion of Ligand Binding Domain, Deletion of 150 AA from N-terminus
6	MNase-mAR ΔLBD + dN200	RL cloning	Hygromycin	Mourine androgen receptor, N-terminal MNase, deletion of Ligand Binding Domain, Deletion of 200 AA from N-terminus
7	MNase-mAR ΔLBD + dN250	RL cloning	Hygromycin	Mourine androgen receptor, N-terminal MNase, deletion of Ligand Binding Domain, Deletion of 250 AA from N-terminus
8	MNase-mAR ΔLBD + dN300	RL cloning	Hygromycin	Mourine androgen receptor, N-terminal MNase, deletion of Ligand Binding Domain, Deletion of 300 AA from N-terminus
9	MNase-mAR ΔLBD + dN350	RL cloning	Hygromycin	Mourine androgen receptor, N-terminal MNase, deletion of Ligand Binding Domain, Deletion of 350 AA from N-terminus
10	MNase-mAR ΔLBD + dN400	RL cloning	Hygromycin	Mourine androgen receptor, N-terminal MNase, deletion of Ligand Binding Domain, Deletion of 400 AA from N-terminus
11	MNase-mAR ΔLBD + dN450	RL cloning	Hygromycin	Mourine androgen receptor, N-terminal MNase, deletion of Ligand Binding Domain, Deletion of 450 AA from N-terminus
12	MNase mAR ΔLBD + dN500 ("DBD")	RL cloning	Hygromycin	Mourine androgen receptor, N-terminal MNase, deletion of Ligand Binding Domain, Deletion of 500 AA from N-terminus. This strain is annotated as "DBD" (DNA Binding Domain)
13	MNase hGR Full protein	RL cloning	Hygromycin	Human glucocorticoid receptor, N-terminal Mnase
14	MNase hGR ΔLBD	RL cloning	Hygromycin	Human glucocorticoid receptor, N-terminal MNase, deletion of Ligand Binding Domain
15	MNase-hGR ΔLBD + dN50	RL cloning	Hygromycin	Human glucocorticoid receptor, N-terminal MNase, deletion of Ligand Binding Domain, Deletion of 50 AA from N-terminus
16	MNase-hGR ΔLBD + dN100	RL cloning	Hygromycin	Human glucocorticoid receptor, N-terminal MNase, deletion of Ligand Binding Domain, Deletion of 100 AA from N-terminus
17	MNase-hGR ΔLBD + dN150	RL cloning	Hygromycin	Human glucocorticoid receptor, N-terminal MNase, deletion of Ligand Binding Domain, Deletion of 150 AA from N-terminus
18	MNase-hGR ΔLBD + dN200	RL cloning	Hygromycin	Human glucocorticoid receptor, N-terminal MNase, deletion of Ligand Binding Domain, Deletion of 200 AA from N-terminus
19	MNase-hGR ΔLBD + dN250	RL cloning	Hygromycin	Human glucocorticoid receptor, N-terminal MNase, deletion of Ligand Binding Domain, Deletion of 250 AA from N-terminus
20	MNase-hGR ΔLBD + dN300	RL cloning	Hygromycin	Human glucocorticoid receptor, N-terminal MNase, deletion of Ligand Binding Domain, Deletion of 300 AA from N-terminus
21	MNase hGR ΔLBD + dN350 ("DBD")	RL cloning	Hygromycin	Human glucocorticoid receptor, N-terminal MNase, deletion of Ligand Binding Domain, Deletion of 350 AA from N-terminus. This strain is annotated as "DBD" (DNA Binding Domain) in HepG2 cell-line
22	MNase-hGR ΔLBD + dN400 ("DBD")	RL cloning	Hygromycin	Human glucocorticoid receptor, N-terminal MNase, deletion of Ligand Binding Domain, Deletion of 400 AA from N-terminus. This strain is annotated as "DBD" (DNA Binding Domain) in NMuMG cell-line
23	MNase-hGR DBD + LBD (NTD deletion)	Gateway cloning	Hygromycin	Human glucocorticoid receptor, N-terminal MNase, Deletion of 400 AA from N-terminus.
24	MNase hPR Full protein	RL cloning	Hygromycin	Human progesterone receptor, N-terminal Mnase
25	MNase hPR ΔLBD	RL cloning	Hygromycin	Human progesterone receptor, N-terminal Mnase, deletion of Ligand Binding Domain
26	MNase-hPR ΔLBD + dN100	RL cloning	Hygromycin	Human progesterone receptor, N-terminal Mnase, deletion of Ligand Binding Domain, Deletion of 100 AA from N-terminus
27	MNase-hPR ΔLBD + dN300	RL cloning	Hygromycin	Human progesterone receptor, N-terminal Mnase, deletion of Ligand Binding Domain, Deletion of 300 AA from N-terminus
28	MNase-hPR ΔLBD + dN450	RL cloning	Hygromycin	Human progesterone receptor, N-terminal Mnase, deletion of Ligand Binding Domain, Deletion of 450 AA from N-terminus
29	MNase hPR ΔLBD + dN550 ("DBD")	RL cloning	Hygromycin	Human progesterone receptor, N-terminal Mnase, deletion of Ligand Binding Domain,, Deletion of 550 AA from N-terminus
30	MNase-hPR DBD + LBD (NTD deletion)	Gateway cloning	Hygromycin	Human progesterone receptor, N-terminal MNase, Deletion of 550 AA from N-terminus.
31	MNase-SMAD1	RL cloning	Hygromycin	Human SMAD1 protein, N-terminal Mnase

## Sheet: Supplemental Table 2
Supplemental Table 2: Yeast strains used in this study
#	Name	Method	selection	description	background
1	mAR ΔLBD , HO loci, TEF1 promoter, Mnase, SV40-NLS, YFP, ADH1 terminator,	CRISPR	Hygromycin	Mourine androgen receptor, C-terminal Mnase, deletion of Ligand Binding Domain	BY4741
2	mAR DBD, HO loci, TEF1 promoter, Mnase, SV40-NLS,YFP, ADH1 terminator,	CRISPR	Hygromycin	Mourine androgen receptor, C-terminal Mnase, deletion of Ligand Binding Domain,This strain is annotated as "DBD" DNA binding domain	BY4741
3	hPR ΔLBD, HO loci, TEF1 promoter, Mnase, SV40-NLS,YFP, ADH1 terminator,	CRISPR	Hygromycin	Human progesterone receptor,C-terminal Mnase, deletion of Ligand Binding Domain	BY4741
4	hPR DBD,HO loci, TEF1 promoter, Mnase, SV40-NLS,YFP, ADH1 terminator,	CRISPR	Hygromycin	Human progesterone receptor,C-terminal Mnase, deletion of Ligand Binding Domain,This strain is annotated as "DBD" DNA binding domain	BY4741
5	hGR ΔLBD,HO loci, TEF1 promoter, Mnase, SV40-NLS, YFP, ADH1 terminator,	CRISPR	Hygromycin	Human glucocorticoid receptor,C-terminal Mnase, deletion of Ligand Binding Domain	BY4741
6	hGR DBD,HO loci, TEF1 promoter, Mnase, SV40-NLS, YFP, ADH1 terminator,	CRISPR	Hygromycin	Human glucocorticoid receptor,C-terminal Mnase, deletion of Ligand Binding Domain,This strain is annotated as "DBD" DNA binding domain	BY4741
7	hGR ΔLBD + dN60,HO loci, TEF1 promoter, Mnase, SV40-NLS,YFP, ADH1 terminator,	CRISPR	Hygromycin	Human glucocorticoid receptor,C-terminal Mnase, deletion of Ligand Binding Domain,deletion of 60 AA from the N-terminal	BY4741
8	hGR ΔLBD + dN240,HO loci, TEF1 promoter, Mnase, SV40-NLS,YFP, ADH1 terminator,	CRISPR	Hygromycin	Human glucocorticoid receptor,C-terminal Mnase, deletion of Ligand Binding Domain,deletion of 240 AA from the N-terminal	BY4741
9	hGR ΔLBD + dN260,HO loci, TEF1 promoter, Mnase, SV40-NLS,YFP, ADH1 terminator,	CRISPR	Hygromycin	Human glucocorticoid receptor,C-terminal Mnase, deletion of Ligand Binding Domain,deletion of 260AA from the N-terminal	BY4741
10	hGR ΔLBD + dN300,HO loci, TEF1 promoter, Mnase, SV40-NLS,YFP, ADH1 terminator,	CRISPR	Hygromycin	Human glucocorticoid receptor,C-terminal Mnase, deletion of Ligand Binding Domain,deletion of 300 AA from the N-terminal	BY4741
11	hGR ΔLBD + dN380,HO loci, TEF1 promoter, Mnase, SV40-NLS,YFP, ADH1 terminator,	CRISPR	Hygromycin	Human glucocorticoid receptor,C-terminal Mnase, deletion of Ligand Binding Domain,deletion of 380 AA from the N-terminal	BY4741

## Sheet: Supplemental Table 3
Supplemental Table 3: Yeast primers used in this study
Name	Sequence{5'-->3'}	Descreption	Notes
hGR LBD del forward	taggatacagttctcacatcacatccgaacataaacaaccATGGACTTCTATAAAACCCTAAGAGG	lifting of GR deltaLBD forward with overhangs for URAgblock	Primer
hGR LBD del reverse	GGTCTTTATAGTCTTTAATTAACCCGGGGATCCGTCGACCTATTGTTTTGTTACCAGGATTTTCAG	lifting of GR deltaLBD revese with overhangs for URAgblock	Primer
hGR DBD forward	taggatacagttctcacatcacatccgaacataaacaaccATGTTCTTCAAAAGAGCAGTGGAAGG	lifting of GR DBD forward with overhangs for URAgblock	Primer
hGR DBD reverse	GGTCTTTATAGTCTTTAATTAACCCGGGGATCCGTCGACCTGTTTTGTTACCAGGATTTTCAGAGG	lifting of GR DBD reverse with overhangs for URAgblock	Primer
hPR LBD del forward	taggatacagttctcacatcacatccgaacataaacaaccATGACTGAGCTGAAGGCAAAGG	lifting of PR deltaLBD forward with overhangs for URAgblock	Primer
hPR LBD del reverse	GGTCTTTATAGTCTTTAATTAACCCGGGGATCCGTCGACCTTGACCTGGTGAAAAAGTGAATCTC	lifting of PR deltaLBD reverse with overhangs for URAgblock	Primer
hPR DBD forward	taggatacagttctcacatcacatccgaacataaacaaccATGTGTTTAATCTGTGGGGATGAAGC	lifting of PR DBD forward with overhangs for URAgblock	Primer
hPR DBD reverse	GGTCTTTATAGTCTTTAATTAACCCGGGGATCCGTCGACCAAATTTTCGACCTCCAAGGACC	lifting of PR DBD reverse with overhangs for URAgblock	Primer
mAR LBD del forward	taggatacagttctcacatcacatccgaacataaacaaccATGGAGGTGCAGTTAGGGC	lifting of AR deltaLBD forward with overhangs for URAgblock	Primer
mAR LBD del reverse	GGTCTTTATAGTCTTTAATTAACCCGGGGATCCGTCGACCATAGCCTTCAATGTGTGATACAGTC	lifting of AR deltaLBD reverse with overhangs for URAgblock	Primer
mAR DBD forward	taggatacagttctcacatcacatccgaacataaacaaccATGACCTGCCTGATCTGTGGAG	lifting of AR DBD forward with overhangs for URAgblock	Primer
mAR DBD reverse	GGTCTTTATAGTCTTTAATTAACCCGGGGATCCGTCGACCCAGCTTACGAGCTCCCAG	lifting of AR DBD reverse with overhangs for URAgblock	Primer
hGR IDR reverse	GGTCTTTATAGTCTTTAATTAACCCGGGGATCCGTCGACCaactttacagcttccacaag	lifting of GR IDR reverse with overhangs for URAgblock	Primer
hPR IDR reverse	GGTCTTTATAGTCTTTAATTAACCCGGGGATCCGTCGACCaatcttctgaggtaatgactcg	lifting of PR IDR reverse with overhangs for URAgblock	Primer
mAR IDR reverse	GGTCTTTATAGTCTTTAATTAACCCGGGGATCCGTCGACCcttctggggtggaaagtaatag	lifting of AR IDR reverse with overhangs for URAgblock	Primer
hGR_trun1-60	taggatacagttctcacatcacatccgaacataaacaaccATGggactgtatatgggagagacagaaac	lifting of GR IDR lacking 60 amino acids forward with overhangs for URAgblock	Primer
hGR_trun40-100	taggatacagttctcacatcacatccgaacataaacaaccATGgcaaacctcaataggtcgaccag	lifting of GR IDR lacking 100 amino acids forward with overhangs for URAgblock	Primer
hGR_trun80-140	taggatacagttctcacatcacatccgaacataaacaaccATGcagcaacatttgaagggccagac	lifting of GR IDR lacking 140 amino acids forward with overhangs for URAgblock	Primer
hGR_trun120-180	taggatacagttctcacatcacatccgaacataaacaaccATGgagacgaatgagagtccttggagatc	lifting of GR IDR lacking 180 amino acids forward with overhangs for URAgblock	Primer
hGR_trun160-220	taggatacagttctcacatcacatccgaacataaacaaccATGagccccagtaatgtaacactgcc	lifting of GR IDR lacking 240 amino acids forward with overhangs for URAgblock	Primer
hGR_trun200-260	taggatacagttctcacatcacatccgaacataaacaaccATGtgcacccctggggtaattaagc	lifting of GR IDR lacking 260 amino acids forward with overhangs for URAgblock	Primer
hGR_trun240-300	taggatacagttctcacatcacatccgaacataaacaaccATGtctggaggacagatgtaccactatgac	lifting of GR IDR lacking 300 amino acids forward with overhangs for URAgblock	Primer
hGR_trun280-340	taggatacagttctcacatcacatccgaacataaacaaccATGtgccaaggatctggagatgacaac	lifting of GR IDR lacking 340 amino acids forward with overhangs for URAgblock	Primer
hGR_trun320-380	taggatacagttctcacatcacatccgaacataaacaaccATGtccagctcctcaacagcaacaac	lifting of GR IDR lacking 380 amino acids forward with overhangs for URAgblock	Primer
TEF1_ura3sequence_linker_Mnase_SV40-NLS_YFP_ADH1	ataagcttgcctcgtccccgccgggtcacccggccagcgacatggaggcccagaataccctccttgacagtcttgacgtgcgcagctcaggggcatgatgtgactgtcgcccgtacatttagcccatacatccccatgtataatcatttgcatccatacattttgatggccgcacggcgcgaagcaaaaattacggctcctcgctgcagacctgcgagcagggaaacgctcccctcacagacgcgttgaattgtccccacgccgcgcccctgtagagaaatataaaaggttaggatttgccactgaggttcttctttcatatacttccttttaaaatcttgctaggatacagttctcacatcacatccgaacataaacaaccGGTGTGGGTTTAGATGA…		gBlock

## Sheet: Supplemental Table 4
Supplemental Table 4: DNA sequences of various constructs used in this study
General sequences	DNA sequence
TEF1 promoter	ataagcttgcctcgtccccgccgggtcacccggccagcgacatggaggcccagaataccctccttgacagtcttgacgtgcgcagctcaggggcatgatgtgactgtcgcccgtacatttagcccatacatccccatgtataatcatttgcatccatacattttgatggccgcacggcgcgaagcaaaaattacggctcctcgctgcagacctgcgagcagggaaacgctcccctcacagacgcgttgaattgtccccacgccgcgcccctgtagagaaatataaaaggttaggatttgccactgaggttcttctttcatatacttccttttaaaatcttgctaggatacagttctcacatcacatccgaacataaacaacc
MNase	GCCACCAGTACCAAGAAGCTGCACAAGGAGCCCGCCACCCTGATCAAGGCCATAGATGGCGATACCGTGAAGCTGATGTATAAGGGCCAGCCCATGACCTTCCGCCTGCTGCTGGTGGATACCCCCGAGACCAAGCACCCGAAAAAGGGCGTGGAAAAGTACGGACCCGAGGCCAGCGCCTTCACAAAAAAGATGGTGGAGAACGCCAAGAAAATCGAGGTGGAGTTCGATAAAGGCCAACGCACCGATAAGTATGGACGCGGTCTGGCCTACATCTACGCCGACGGCAAAATGGTGAACGAGGCCCTGGTGCGGCAGGGACTGGCCAAGGTGGCGTACGTGTACAAGCCCAACAACACCCACGAGCAGCACCTGCGCAAGAGCGAGGCTCAGGCAAAG…
SV40-NLS	CCACCAAAAAAAAAAAGAAAAGTT
YFP	agtaaaggagaagaacttttcactggagttgtcccaattcttgttgaattagatggtgatgttaatgggcacaaattttctgtcagtggagagggtgaaggtgatgcaacatacggaaaacttacccttaaattgatttgcactactggaaaactacctgttccatggccaacacttgtcactactttgggttatggtctaatgtgctttgctagatacccagatcatatgaaacggcatgactttttcaagagtgccatgcccgaaggttatgtacaggaaagaactatatttttcaaagatgacgggaactacaagacacgtgctgaagtcaagtttgaaggtgatacccttgttaatagaatcgagttaaaaggtattgattttaaagaagatgga…
ADH1 terminator	AGAGGCGCGCCACTTCTAAATAAGCGAATTTCTTATGATTTATGATTTTTATTATTAAATAAGTTATAAAAAAAATAAGTGTATACAAATTTTAAAGTGACTCTTAGGTTTTAAAACGAAAATTCTTATTCTTGAGTAACTCTTTCCTGTAGGTCAGGTTGCTTTCTCAGGTATAGTATGAGGTCGCTCTTATTGACCACACCTCTACCGGCA
SRs-Mnase linker	GGTCGACGGATCCCCGGGTTAATTAAAGACTATAAAGACCACGATGGCGATTACAAGGATCACGATATCGATTACAAGGATGATGATGATAAGgcggcc
ura3 sequence	GGTGTGGGTTTAGATGACAA
PiggyBac	tctagagctagcgaattcgaatttaaatcggcctcgactgtgccttctagttgccagccatctgttgtttgcccctcccccgtgccttccttgaccctggaaggtgccactcccactgtcctttcctaataaaatgaggaaattgcatcgcattgtctgagtaggtgtcattctattctggggggtggggtggggcaggacagcaagggggaggattgggaagacaatagcaggcatgctggggacgcggccgcaatttaacgcgaattaattctgtggaatgtgtgtcagttagggtgtggaaagtccccaggctccccagcaggcagaagtatgcaaagcatgcatctcaattagtcagcaaccaggtgtggaaagtccccaggctccccagcaggc…
