# Supplementary material for: Spatially resolved profiling of steroid nuclear receptors reveals a role for the disordered N-terminal domains in genome targeting and AP-1 interaction
Source: Genome Res. 2026 Jul;36(7):1386–402. doi: 10.1101/gr.280896.125 (PMC13322194; doi:10.1101/gr.280896.125)
Supplement: Supplement 3 [file Supplemental_Code.zip]

Archive with 150 entries (113 files):
- ZigShoMinMan_2025/
- ZigShoMinMan_2025/.gitignore
- ZigShoMinMan_2025/Fig1.ipynb
- ZigShoMinMan_2025/Fig2_S3.ipynb
- ZigShoMinMan_2025/Fig3_S3_S6.ipynb
- ZigShoMinMan_2025/Fig4.ipynb
- ZigShoMinMan_2025/Fig5.ipynb
- ZigShoMinMan_2025/Fig6.ipynb
- ZigShoMinMan_2025/Fig7_S11.ipynb
- ZigShoMinMan_2025/LICENSE
- ZigShoMinMan_2025/README.md
- ZigShoMinMan_2025/S10.ipynb
- ZigShoMinMan_2025/S1_S2_S8C.ipynb
- ZigShoMinMan_2025/S4.ipynb
- ZigShoMinMan_2025/S7_S8_S9.ipynb
- ZigShoMinMan_2025/.git/
- ZigShoMinMan_2025/.git/config
- ZigShoMinMan_2025/.git/description
- ZigShoMinMan_2025/.git/HEAD
- ZigShoMinMan_2025/.git/index
- ZigShoMinMan_2025/.git/packed-refs
- ZigShoMinMan_2025/.git/hooks/
- ZigShoMinMan_2025/.git/hooks/applypatch-msg.sample
- ZigShoMinMan_2025/.git/hooks/commit-msg.sample
- ZigShoMinMan_2025/.git/hooks/fsmonitor-watchman.sample
- ZigShoMinMan_2025/.git/hooks/post-update.sample
- ZigShoMinMan_2025/.git/hooks/pre-applypatch.sample
- ZigShoMinMan_2025/.git/hooks/pre-commit.sample
- ZigShoMinMan_2025/.git/hooks/pre-merge-commit.sample
- ZigShoMinMan_2025/.git/hooks/pre-push.sample
- ZigShoMinMan_2025/.git/hooks/pre-rebase.sample
- ZigShoMinMan_2025/.git/hooks/pre-receive.sample
- ZigShoMinMan_2025/.git/hooks/prepare-commit-msg.sample
- ZigShoMinMan_2025/.git/hooks/push-to-checkout.sample
- ZigShoMinMan_2025/.git/hooks/sendemail-validate.sample
- ZigShoMinMan_2025/.git/hooks/update.sample
- ZigShoMinMan_2025/.git/info/
- ZigShoMinMan_2025/.git/info/exclude
- ZigShoMinMan_2025/.git/logs/
- ZigShoMinMan_2025/.git/logs/HEAD
- ZigShoMinMan_2025/.git/logs/refs/
- ZigShoMinMan_2025/.git/logs/refs/heads/
- ZigShoMinMan_2025/.git/logs/refs/heads/main
- ZigShoMinMan_2025/.git/logs/refs/remotes/
- ZigShoMinMan_2025/.git/logs/refs/remotes/origin/
- ZigShoMinMan_2025/.git/logs/refs/remotes/origin/HEAD
- ZigShoMinMan_2025/.git/objects/
- ZigShoMinMan_2025/.git/objects/info/
- ZigShoMinMan_2025/.git/objects/pack/
- ZigShoMinMan_2025/.git/objects/pack/pack-fee4459ccb0b0c15e1863d400a34cc0bcd79c0ca.idx
- ZigShoMinMan_2025/.git/objects/pack/pack-fee4459ccb0b0c15e1863d400a34cc0bcd79c0ca.pack
- ZigShoMinMan_2025/.git/objects/pack/pack-fee4459ccb0b0c15e1863d400a34cc0bcd79c0ca.rev
- ZigShoMinMan_2025/.git/refs/
- ZigShoMinMan_2025/.git/refs/heads/
- ZigShoMinMan_2025/.git/refs/heads/main
- ZigShoMinMan_2025/.git/refs/remotes/
- ZigShoMinMan_2025/.git/refs/remotes/origin/
- ZigShoMinMan_2025/.git/refs/remotes/origin/HEAD
- ZigShoMinMan_2025/.git/refs/tags/
- ZigShoMinMan_2025/modules/
- ZigShoMinMan_2025/modules/._bedgraph_tools.py
- ZigShoMinMan_2025/modules/bedgraph_tools.py
- ZigShoMinMan_2025/modules/peak_tools.py
- ZigShoMinMan_2025/scripts/
- ZigShoMinMan_2025/scripts/footprints.py
- ZigShoMinMan_2025/scripts/mot_analysis.py
- __MACOSX/
- __MACOSX/._ZigShoMinMan_2025
- __MACOSX/ZigShoMinMan_2025/
- __MACOSX/ZigShoMinMan_2025/._.git
- __MACOSX/ZigShoMinMan_2025/._.gitignore
- __MACOSX/ZigShoMinMan_2025/._Fig1.ipynb
- __MACOSX/ZigShoMinMan_2025/._Fig2_S3.ipynb
- __MACOSX/ZigShoMinMan_2025/._Fig3_S3_S6.ipynb
- __MACOSX/ZigShoMinMan_2025/._Fig4.ipynb
- __MACOSX/ZigShoMinMan_2025/._Fig5.ipynb
- __MACOSX/ZigShoMinMan_2025/._Fig6.ipynb
- __MACOSX/ZigShoMinMan_2025/._Fig7_S11.ipynb
- __MACOSX/ZigShoMinMan_2025/._LICENSE
- __MACOSX/ZigShoMinMan_2025/._modules
- __MACOSX/ZigShoMinMan_2025/._README.md
- __MACOSX/ZigShoMinMan_2025/._S10.ipynb
- __MACOSX/ZigShoMinMan_2025/._S1_S2_S8C.ipynb
- __MACOSX/ZigShoMinMan_2025/._S4.ipynb
- __MACOSX/ZigShoMinMan_2025/._S7_S8_S9.ipynb
- __MACOSX/ZigShoMinMan_2025/._scripts
- __MACOSX/ZigShoMinMan_2025/.git/
- __MACOSX/ZigShoMinMan_2025/.git/._config
- __MACOSX/ZigShoMinMan_2025/.git/._description
- __MACOSX/ZigShoMinMan_2025/.git/._HEAD
- __MACOSX/ZigShoMinMan_2025/.git/._hooks
- __MACOSX/ZigShoMinMan_2025/.git/._index
- __MACOSX/ZigShoMinMan_2025/.git/._info
- __MACOSX/ZigShoMinMan_2025/.git/._logs
- __MACOSX/ZigShoMinMan_2025/.git/._objects
- __MACOSX/ZigShoMinMan_2025/.git/._packed-refs
- __MACOSX/ZigShoMinMan_2025/.git/._refs
- __MACOSX/ZigShoMinMan_2025/.git/hooks/
- __MACOSX/ZigShoMinMan_2025/.git/hooks/._applypatch-msg.sample
- __MACOSX/ZigShoMinMan_2025/.git/hooks/._commit-msg.sample
- __MACOSX/ZigShoMinMan_2025/.git/hooks/._fsmonitor-watchman.sample
- __MACOSX/ZigShoMinMan_2025/.git/hooks/._post-update.sample
- __MACOSX/ZigShoMinMan_2025/.git/hooks/._pre-applypatch.sample
- __MACOSX/ZigShoMinMan_2025/.git/hooks/._pre-commit.sample
- __MACOSX/ZigShoMinMan_2025/.git/hooks/._pre-merge-commit.sample
- __MACOSX/ZigShoMinMan_2025/.git/hooks/._pre-push.sample
- __MACOSX/ZigShoMinMan_2025/.git/hooks/._pre-rebase.sample
- __MACOSX/ZigShoMinMan_2025/.git/hooks/._pre-receive.sample
- __MACOSX/ZigShoMinMan_2025/.git/hooks/._prepare-commit-msg.sample
- __MACOSX/ZigShoMinMan_2025/.git/hooks/._push-to-checkout.sample
- __MACOSX/ZigShoMinMan_2025/.git/hooks/._sendemail-validate.sample
- __MACOSX/ZigShoMinMan_2025/.git/hooks/._update.sample
- __MACOSX/ZigShoMinMan_2025/.git/info/
- __MACOSX/ZigShoMinMan_2025/.git/info/._exclude
- __MACOSX/ZigShoMinMan_2025/.git/logs/
- __MACOSX/ZigShoMinMan_2025/.git/logs/._HEAD
- __MACOSX/ZigShoMinMan_2025/.git/logs/._refs
- __MACOSX/ZigShoMinMan_2025/.git/logs/refs/
- __MACOSX/ZigShoMinMan_2025/.git/logs/refs/._heads
- __MACOSX/ZigShoMinMan_2025/.git/logs/refs/._remotes
- __MACOSX/ZigShoMinMan_2025/.git/logs/refs/heads/
- __MACOSX/ZigShoMinMan_2025/.git/logs/refs/heads/._main
- __MACOSX/ZigShoMinMan_2025/.git/logs/refs/remotes/
- __MACOSX/ZigShoMinMan_2025/.git/logs/refs/remotes/._origin
- __MACOSX/ZigShoMinMan_2025/.git/logs/refs/remotes/origin/
- __MACOSX/ZigShoMinMan_2025/.git/logs/refs/remotes/origin/._HEAD
- __MACOSX/ZigShoMinMan_2025/.git/objects/
- __MACOSX/ZigShoMinMan_2025/.git/objects/._info
- __MACOSX/ZigShoMinMan_2025/.git/objects/._pack
- __MACOSX/ZigShoMinMan_2025/.git/objects/pack/
- __MACOSX/ZigShoMinMan_2025/.git/objects/pack/._pack-fee4459ccb0b0c15e1863d400a34cc0bcd79c0ca.idx
- __MACOSX/ZigShoMinMan_2025/.git/objects/pack/._pack-fee4459ccb0b0c15e1863d400a34cc0bcd79c0ca.pack
- __MACOSX/ZigShoMinMan_2025/.git/objects/pack/._pack-fee4459ccb0b0c15e1863d400a34cc0bcd79c0ca.rev
- __MACOSX/ZigShoMinMan_2025/.git/refs/
- __MACOSX/ZigShoMinMan_2025/.git/refs/._heads
- __MACOSX/ZigShoMinMan_2025/.git/refs/._remotes
- __MACOSX/ZigShoMinMan_2025/.git/refs/._tags
- __MACOSX/ZigShoMinMan_2025/.git/refs/heads/
- __MACOSX/ZigShoMinMan_2025/.git/refs/heads/._main
- __MACOSX/ZigShoMinMan_2025/.git/refs/remotes/
- __MACOSX/ZigShoMinMan_2025/.git/refs/remotes/._origin
- __MACOSX/ZigShoMinMan_2025/.git/refs/remotes/origin/
- __MACOSX/ZigShoMinMan_2025/.git/refs/remotes/origin/._HEAD
- __MACOSX/ZigShoMinMan_2025/modules/
- __MACOSX/ZigShoMinMan_2025/modules/._._bedgraph_tools.py
- __MACOSX/ZigShoMinMan_2025/modules/._bedgraph_tools.py
- __MACOSX/ZigShoMinMan_2025/modules/._peak_tools.py
- __MACOSX/ZigShoMinMan_2025/scripts/
- __MACOSX/ZigShoMinMan_2025/scripts/._footprints.py
- __MACOSX/ZigShoMinMan_2025/scripts/._mot_analysis.py
