# Supplementary material for: Spatially resolved profiling of steroid nuclear receptors reveals a role for the disordered N-terminal domains in genome targeting and AP-1 interaction
Source: Genome Res. 2026 Jul;36(7):1386–402. doi: 10.1101/gr.280896.125 (PMC13322194; doi:10.1101/gr.280896.125)
Supplement: Supplement 3 [file Supplemental_Code.zip › ZigShoMinMan_2025/README.md]

# ZigShoMinMan_2025
Spatially Resolved Profiling of Steroid Nuclear Receptors Reveals a Role for the Disordered N-Terminal Domains in Genome Targeting and AP-1 Interaction
