# Supplementary material for: Spatially resolved profiling of steroid nuclear receptors reveals a role for the disordered N-terminal domains in genome targeting and AP-1 interaction
Source: Genome Res. 2026 Jul;36(7):1386–402. doi: 10.1101/gr.280896.125 (PMC13322194; doi:10.1101/gr.280896.125)
Supplement: Supplement 3 [file Supplemental_Code.zip › ZigShoMinMan_2025/S10.ipynb]

# %% [code]
import pandas as pd
import polars as pl
import numpy as np
import matplotlib.pyplot as plt
import seaborn as sns
import pyranges as pr
import glob as glob
import os
from importlib import reload
%matplotlib inline
import sys
sys.path.append("modules")
import bedgraph_tools as bgt
import peak_tools as pkt
from collections import defaultdict
import pyBigWig as pw
import pysam
from itertools import groupby
from Bio import motifs
import logomaker
from Bio import Align
from Bio.Seq import Seq
%config InlineBackend.figure_format='retina'
import matplotlib
from scipy import stats
from scipy.interpolate import interp1d
matplotlib.rcParams['pdf.fonttype'] = 42
nmeta = pd.read_parquet('metadata/metadata.parquet')
import matplotlib.colors as mcolors
import upsetplot
from scipy.ndimage import uniform_filter


# %% [code]
metadata = pd.read_parquet('metadata/metadata.parquet')

# %% [code]
def load_and_rename_mot(path, name):
    mot_enrich = pd.DataFrame(pd.read_csv(os.path.join(path, 'fimo.tsv'), delimiter='\t').iloc[:-3].set_index('sequence_name').loc[:, 'score']).reset_index().groupby('sequence_name').count()
    mot_enrich.columns = [name]
    return mot_enrich

def average_bgs(path_list, ):
    con = pl.concat([pl.read_parquet(x) for x in path_list])\
    .group_by(['Chromosome', 'Start', 'End']).sum()\
    .with_columns((pl.col('Normalized_Reads')/len(path_list)).alias('mean_norm_reads'),
                  (pl.col('Name')/len(path_list)).alias('mean_raw_reads'),
                  pl.col('Chromosome').cast(str))\
    .sort(by=['Chromosome', 'Start'])

    return con


def process_window_peaks(n_peaks: pd.DataFrame, avbgs: pl.DataFrame, window: int = 1000, mid_col: str = 'Middle', strand_col: str = 'Strand'):
    """
    Process windowed peak regions and extract normalized read values.

    Parameters:
        n_peaks (pd.DataFrame): DataFrame containing peaks with columns ['Chromosome', 'middle', 'strand'].
        avbgs (pl.DataFrame): Polars DataFrame with columns ['Chromosome', 'Start', 'End', 'mean_norm_reads'].
        window (int): Window size around the mid_motif_peak (default is 200).

    Returns:
        list: List of normalized read arrays, adjusted for strand orientation.
    """
    signals = []

    for chrom, mid, strand in n_peaks[['Chromosome', mid_col, strand_col]].values:
        a = np.zeros(window)

        coords = avbgs.filter(
            (pl.col('Chromosome') == chrom) &
            (pl.col('Start') >= (int(mid) - (window / 2))) &
            (pl.col('End') <= (int(mid) + (window / 2)))
        ).select(['Start', 'mean_norm_reads']) \
         .with_columns(pl.col('Start') - (int(mid) - (window / 2))) \
         .sort(['Start']) \
         .to_numpy()

        a[coords[:, 0].astype(int)] = coords[:, 1]

        signals.append(a if strand == '+' else a[::-1])

    return signals

def prep_peak_fimos(key, fam, metadata):
    gr = metadata.loc[key]
    peak = gr.iloc[-1]
    peak = pr.read_bed(peak).df
    
    gr_wt_lig_fimod = pivoted.filter(regex=fam).filter(regex=key+"$", axis=0)
    loaded_fimos = {key:pr.PyRanges(pr.read_gff3(os.path.join(value, 'fimo.gff')).df.loc[:, ['Chromosome', 'Start', 'End']]) for key, value in gr_wt_lig_fimod.T.squeeze().to_dict().items()}
    
    return gr, peak, loaded_fimos
def plot_coccurrent_motifs(peak, loaded_fimos):
    range_peaks = pr.PyRanges(peak.loc[:, ['Chromosome', 'Start', 'End']])
    conc_fimo_peaks = lambda x: range_peaks.join(loaded_fimos[x], how='left', suffix='_'+x.split('_')[1]).cluster().df.groupby("Cluster").agg(lambda x: list(x)[0]).iloc[:, -1:]
    mot_occurences = (pd.concat(map(conc_fimo_peaks, list(loaded_fimos.keys())), axis=1)>0)*1
    mot_occ_df = pd.concat([range_peaks.df, mot_occurences.reset_index()], axis=1).drop("Cluster", axis=1)

    total_overlaps = pd.DataFrame(mot_occ_df.filter(regex='End_').sum(axis=1)).groupby(0).size()
    total_overlaps_frac = (total_overlaps / total_overlaps.sum()) *100
    fig, ax = plt.subplots(1)
    ax.bar(total_overlaps.index, total_overlaps, ec='k', lw=.5, width=1)
    for key, value in total_overlaps.to_dict().items():
        ax.text(key-.25, value+25, np.round(total_overlaps_frac.loc[key], 2))

    ax.set_xlabel('Number of cooccurent motif types')
    ax.set_ylabel('Number of peaks')
    return fig
def calculate_motif_distances(ogfimo, self_motif_name, loaded_fimos, peak, slack=500):
    nr_range = pr.PyRanges(pr.read_gff3(ogfimo).df.loc[:, ["Chromosome", 'Start', 'End']])

    for name,i in loaded_fimos.items():
        if name == self_motif_name:
            continue
        nr_range = nr_range.join(i, slack=500, how='outer', suffix="_" + name.split('_')[1])
    nr_range = nr_range.df

    # If you want to use the motif strands, you will need to find them from here
    nr_range = nr_range.loc[:, ['Chromosome', 'Start', 'End', 'Start_AP1',
           'End_AP1', 'Start_FOX','End_FOX' ,'Start_TEAD',
           'End_TEAD', 'Start_KLF', 'End_KLF', 'Start_RUNX',
           'End_RUNX', 'Start_halfsite', 'End_halfsite', 'Start_CTCF', 'End_CTCF']]
    nr_range = nr_range.replace(-1, np.nan)
    nr_range.columns = ['Chromosome', 'Start_NR', 'End_NR', 'Start_AP1', 'End_AP1', 'Start_FOX',
           'End_FOX', 'Start_TEAD', 'End_TEAD', 'Start_KLF', 'End_KLF',
           'Start_RUNX', 'End_RUNX', 'Start_halfsite', 'End_halfsite', 'Start_CTCF', 'End_CTCF']
    for i in ['NR', 'AP1', 'FOX', 'TEAD', 'KLF', 'RUNX', 'halfsite', 'CTCF']:
        cd = nr_range.loc[:, [f'Start_{i}', f'End_{i}']]
        mid = cd.iloc[:, 0] + np.ceil(((cd.iloc[:, 1] - cd.iloc[:, 0])/2))
        nr_range.loc[:, f'{i}_Mid'] = mid.values


    mid_motifs = nr_range.loc[:, ['Chromosome', 'NR_Mid', 'AP1_Mid', 'FOX_Mid', 'TEAD_Mid', 'KLF_Mid', 'RUNX_Mid', 'halfsite_Mid', 'CTCF_Mid']]

    for mid in ['NR_Mid', 'AP1_Mid', 'FOX_Mid', 'TEAD_Mid', 'KLF_Mid', 'RUNX_Mid', 'halfsite_Mid', 'CTCF_Mid']:
        distances = nr_range.filter(regex='Mid').apply(lambda x: x - nr_range.loc[:, mid]).drop(mid, axis=1)
        distances.columns = ["{}_minus_{}".format(x.replace("_Mid", ''), mid.replace('_Mid', '')) for x in distances.columns]
        mid_motifs = pd.concat([mid_motifs, distances], axis=1)
    mid_motifs.loc[:, 'dummy_strand'] = '+'
    coocc = (mid_motifs.filter(regex='Mid')>0) * 1
    coocc.columns = [x.replace("_Mid", '_Occ') for x in coocc.columns]
    mid_motifs.loc[:, 'unique'] = np.nan


    for col in coocc.columns:
        cun = (coocc[coocc[col]==1].drop(col, axis=1).sum(axis=1)==0)
        mid_motifs.loc[cun[cun].index, 'unique'] = col.replace('_Occ', '')

    main_peaks_pyrange = pr.PyRanges(peak.loc[:, ['Chromosome', 'Start', 'End']])
    npeaks = main_peaks_pyrange.df.shape[0]
    
    return mid_motifs, npeaks, main_peaks_pyrange


    

    
def extract_signals_with_dists(nr_comps, avebw, mlist, main_peaks_pyrange):
    means_dist = defaultdict(dict)
    fps = dict()
    for i in mlist:
        print(i)
        trial = nr_comps.filter(regex=f'Mid|{i}|Chrom').dropna()
        trial.loc[:, 'Strand'] = trial.iloc[:, -1].apply(lambda x: '+' if x>0 else '-')
        trial.index = trial.iloc[:,0].astype(str) + ':' + trial.iloc[:,1].astype(str)+ ':' + trial.iloc[:,2].astype(str)
        trial = trial[~trial.index.duplicated()]
        trial = trial.loc[np.abs(trial.iloc[:,2]).sort_values(ascending=True).index]


        for_pyrange = trial.copy().iloc[:, [0,1,-1]]
        for_pyrange.columns = ['Chromosome', 'Start', 'Strand']
        for_pyrange.loc[:, 'End'] = for_pyrange.Start+1
        npyrange = pr.PyRanges(for_pyrange)
        overlappedp = main_peaks_pyrange.join(npyrange).cluster().df.Cluster.max()
        sigs = process_window_peaks(trial,avebw , 1000, trial.columns[1],)
        df = pd.DataFrame(sigs)

        df.loc[:, 'absdist'] = np.abs(trial.iloc[:, -2].values)
        fps[i] = df

        num_thresh = 50
        if df.query("absdist<=100").shape[0]>num_thresh:
            means_dist[i]['l100'] = df.query("absdist<=100").iloc[:, :-1].mean()
        else:
            means_dist[i]['l100'] = np.zeros(df.query("absdist<=100").shape[1])

        if df.query("absdist>100 & absdist<=200").shape[0]>num_thresh:
            means_dist[i]['100_200'] = df.query("absdist>100 & absdist<=200").iloc[:, :-1].mean()
        else:
            means_dist[i]['100_200'] = np.zeros(df.query("absdist>100 & absdist<=200").shape[1])

        if df.query("absdist>200 & absdist<=300").shape[0]>num_thresh:
            means_dist[i]['200_300'] = df.query("absdist>200 & absdist<=300").iloc[:, :-1].mean()
        else:
            means_dist[i]['200_300'] = np.zeros(df.query("absdist>200 & absdist<=300").shape[1])

        if df.query("absdist>300 & absdist<=400").shape[0]>num_thresh:
            means_dist[i]['300_400'] = df.query("absdist>300 & absdist<=400").iloc[:, :-1].mean()
        else:
            means_dist[i]['300_400'] = np.zeros(df.query("absdist>300 & absdist<=400").shape[1])

        if df.query("absdist>400").shape[0]>num_thresh:
            means_dist[i]['u400'] = df.query("absdist>400").iloc[:, :-1].mean()
        else:
            means_dist[i]['u400'] = np.zeros(df.query("absdist>400").shape[1])
    return (means_dist, fps)

def plot_profiles(means_dist, fps, mlist):
    fig, ax = plt.subplots(len(mlist),5, sharey=True, sharex=True, figsize=(15,len(mlist)*3))
    rmse = defaultdict(dict)

    for i,k in enumerate(mlist):

        if len(mlist) == 1:
            axi = ax

            axi[0].set_ylabel(k)
        else:
            axi = ax[i]

            axi[0].set_ylabel(k)
        for axii, key, lines, quer in zip(axi, ['l100', '100_200', '200_300', '300_400', 'u400'],
                                    [(400,500), (300,400), (200,300), (100,200), (0, 100)],
                                   ["absdist<=100","absdist>100 & absdist<=200","absdist>200 & absdist<=300",
                                   "absdist>300 & absdist<=400","absdist>400 & absdist<475"]):
            smoothed = uniform_filter(means_dist[k][key], 20)
            proximal=smoothed[:500]
            distal = smoothed[500:][::-1]

            if  means_dist[k][key].sum() > 0:
                axii.plot(np.arange(500), proximal, label=f'Proximal to {k}', c='gray', lw=1, zorder=20)
                axii.plot(np.arange(lines[0], lines[1]), proximal[lines[0]:lines[1]], label=f'{k} distance from NR', c='darkorchid', lw=2.5, zorder=20)
                axii.plot(np.arange(500), distal,  label=f'Distal from {k}', c='k', lw=1.5, zorder=20)

                ins = axii.inset_axes([0.15,0.75,0.2,0.2])

                ins.plot(np.mean(fps[k].query(quer).apply(lambda x: x[475-x['absdist']:525-x['absdist']].values, axis=1), axis=0), c='navy', lw=.7)
                ins.set_xticklabels('')
                sns.despine(ax=ins, right=True, top=True)
                ins.set_xticks(np.arange(0,75, 25), np.arange(-25,50,25), size=5)
                ins.set_yticklabels(ins.get_yticklabels(), size=5)

                rmse[k][f'{key}_rmse'] = np.sqrt(np.mean((proximal[lines[0]:lines[1]]- distal[lines[0]:lines[1]])**2))
                # rmse[k][f'{key}_rmse'] = proximal[lines[0]:lines[1]].mean() / distal[lines[0]:lines[1]].mean()

                rmse[k][f'{key}_peak'] = distal[400:500].mean()
            if i==0 and axii == axi[0]:
                fig2, newax = plt.subplots(1,2, figsize=(6,2.5), sharey=True)
                newax[0].plot(np.arange(500), proximal, label=f'Proximal to {k}', c='darkorchid', lw=2, zorder=20)
                newax[0].plot(np.arange(500,1000), distal[::-1],  label=f'Distal from {k}', c='k', lw=2, zorder=20)
                newax[1].plot(np.arange(500), proximal, label=f'Proximal to {k}', c='darkorchid', lw=2, zorder=20)
                newax[1].plot(np.arange(500), distal,  label=f'Distal from {k}', c='k', lw=2, zorder=20)

            axii.axvspan(lines[0], lines[1], alpha=0.3, color='cadetblue')
            axii.set_title(key)

        axi[0].legend(bbox_to_anchor=[0, 1.4])
    return (rmse, fig, fig2)
    


# %% [code]
t = metadata.filter(regex='nmumg', axis=0).filter(regex='ar|gr|pr', axis=0).filter(regex='lbd|dbd', axis=0).loc[:, 'peaks_w_summits']
nmumg_fimo = sorted(glob.glob('data/combined_threshed_peaks_wsummits/output_fimo_fasta_*'))
arr = np.array(list((pd.Index(nmumg_fimo).str.split('output_fimo_fasta_').str[1].str.split('_fc10_'))))

pivoted = pd.DataFrame((arr[:,0], arr[:, 1], nmumg_fimo)).T\
.pivot(index=0, columns=1, values=2)\
.rename_axis(None, axis=1)\
.rename_axis('index', axis=0)

# %% [code]
nmummg_wtlig_mot_locs = pivoted
md = {'smad1':'SMAD1', 'hgr':'GR', 'mar':'AR', 'hpr':'PR', 'ar':'AR', 'pr':'PR', 'gr':'GR'}

mot_num_table = defaultdict(list)
peak_shape = dict()
for key, value in t.to_dict().items():
    print(key)
    if key == 'nmumg_smad1':
        key = 'nmumg_smad1_bmp_high'
    clocs = nmummg_wtlig_mot_locs.filter(regex=md[key.split('_')[1]]).loc[key]
    lpeak = pr.read_bed(value)
    peak_shape[key] = len(lpeak)
    clocs = clocs.fillna('data/combined_threshed_peaks_wsummits/output_fimo_fasta_nmumg_smad1_bmp_high_fc10_SMAD1_HNF_mot')
    for cmot, cloc in clocs.reset_index().values:
        loaded_loc = pr.read_gff3(cloc + '/fimo.gff')
        mot_num_table[key].append((cmot, lpeak.join(loaded_loc).cluster().Cluster.max()))
        

motn_Df = pd.DataFrame(mot_num_table).T.unstack().reset_index().drop('level_0', axis=1)
motn_Df.loc[:, 'mot_source'] = motn_Df.loc[:, 0].apply(lambda x: x[0])
motn_Df.loc[:, 'mot_len'] = motn_Df.loc[:, 0].apply(lambda x: x[1])
mot_table = motn_Df.drop(0, axis=1).pivot(index='level_1', columns='mot_source', values='mot_len')
motn_Df = pd.concat([motn_Df.set_index('level_1') , pd.DataFrame(peak_shape, index=['num_peaks']).T.loc[motn_Df.set_index('level_1').index]], axis=1).reset_index()
motn_Df.loc[:, 'type'] = motn_Df.mot_source.apply(lambda x: x.split('_')[1])


order_ar = ['nmumg_mar_dlbd', 'nmumg_ar_dlbd_dn100', 'nmumg_ar_dlbd_dn150', 'nmumg_ar_dlbd_dn200',
        'nmumg_mar_dlbd_dn300',
       'nmumg_mar_dlbd_dn350', 'nmumg_mar_dlbd_dn400', 'nmumg_mar_dlbd_dn450','nmumg_mar_dbd',]
order_pr = ['nmumg_hpr_del_lbd', 'nmumg_hpr_dlbd_dn100',
       'nmumg_hpr_dlbd_dn300', 'nmumg_hpr_dlbd_dn450', 'nmumg_hpr_dbd', ]
order_gr = ['nmumg_hgr_dlbd', 'nmumg_hgr_dlbd_dn50','nmumg_gr_dlbd_dn100', 
       'nmumg_hgr_dlbd_dn150', 'nmumg_hgr_dlbd_dn250', 'nmumg_hgr_dlbd_dn300', 'nmumg_hgr_dbd','nmumg_hgr_dlbd_dn400']


nmotsnmumg = motn_Df.\
set_index('mot_source').\
set_index('level_1').filter(regex='nmumg', axis=0)
nmotsnmumg.loc[:, 'frac'] = (nmotsnmumg.mot_len / nmotsnmumg.num_peaks).values
nmotsnmumg = nmotsnmumg.reset_index()
nmotsnmumg.loc[:, 'tf'] = nmotsnmumg.iloc[:,0].apply(lambda x: x.split('ar_')[-1])
nmotsnmumg = nmotsnmumg.set_index('level_1').loc[order_ar+order_pr+order_gr]


labels_ar = ['nmumg_mar_dlbd', 'nmumg_ar_dlbd_dn100', 'nmumg_ar_dlbd_dn150',
       'nmumg_ar_dlbd_dn200', 'nmumg_mar_dlbd_dn300', 'nmumg_mar_dlbd_dn350',
       'nmumg_mar_dlbd_dn400', 'nmumg_mar_dlbd_dn450', 'nmumg_mar_dbd']

# %% [code]


# %% [code]
hept = metadata.filter(regex='hep', axis=0).filter(regex='ar|gr|pr', axis=0).filter(regex='lbd|dbd', axis=0).loc[:, 'peaks_w_summits']

hepg2_wtlig_mot_locs = pivoted
md = {'smad1':'SMAD1', 'hgr':'GR', 'mar':'AR', 'hpr':'PR', 'ar':'AR', 'pr':'PR', 'gr':'GR'}

mot_num_table = defaultdict(list)
peak_shape = dict()
for key, value in hept.to_dict().items():
    print(key)
    if key == 'nmumg_smad1':
        key = 'nmumg_smad1_bmp_high'
    clocs = nmummg_wtlig_mot_locs.filter(regex=md[key.split('_')[1]]).loc[key]
    lpeak = pr.read_bed(value)
    peak_shape[key] = len(lpeak)
    clocs = clocs.fillna('data/combined_threshed_peaks_wsummits/output_fimo_fasta_nmumg_smad1_bmp_high_fc10_SMAD1_HNF_mot')
    for cmot, cloc in clocs.reset_index().values:
        loaded_loc = pr.read_gff3(cloc + '/fimo.gff')
        mot_num_table[key].append((cmot, lpeak.join(loaded_loc).cluster().Cluster.max()))
        
motn_Df_hep = pd.DataFrame(mot_num_table).T.unstack().reset_index().drop('level_0', axis=1)
motn_Df_hep.loc[:, 'mot_source'] = motn_Df_hep.loc[:, 0].apply(lambda x: x[0])
motn_Df_hep.loc[:, 'mot_len'] = motn_Df_hep.loc[:, 0].apply(lambda x: x[1])
mot_table = motn_Df_hep.drop(0, axis=1).pivot(index='level_1', columns='mot_source', values='mot_len')
motn_Df_hep = pd.concat([motn_Df_hep.set_index('level_1') , pd.DataFrame(peak_shape, index=['num_peaks']).T.loc[motn_Df_hep.set_index('level_1').index]], axis=1).reset_index()
motn_Df_hep.loc[:, 'type'] = motn_Df_hep.mot_source.apply(lambda x: x.split('_')[1])


nmotshep= motn_Df_hep.\
set_index('mot_source').\
set_index('level_1').filter(regex='hep', axis=0)
nmotshep.loc[:, 'frac'] = (nmotshep.mot_len / nmotshep.num_peaks).values
nmotshep = nmotshep.reset_index()
nmotshep.loc[:, 'tf'] = nmotshep.iloc[:,0].apply(lambda x: x.split('ar_')[-1])

# %% [markdown]
## 6A

# %% [code]
sea = glob.glob('data/combined_threshed_peaks_wsummits/output_sea_fasta_*')

import os
def proc(x):
    return pd.read_csv(os.path.join(x, 'sea.tsv'), delimiter='\t').iloc[:-3, ]\
    .loc[:, ['ID', 'PVALUE']]\
    .rename({'PVALUE':x.split('_fasta_')[-1].split('_fc10')[0]},axis=1)\
    .set_index('ID')


enrich_table = pd.concat([proc(x) for x in sea], axis=1)

order_ar = ['nmumg_mar_dlbd','nmumg_mar_dbd',]
order_pr = ['nmumg_hpr_del_lbd','nmumg_hpr_dbd', ]
order_gr = ['nmumg_hgr_dlbd', 'nmumg_hgr_dlbd_dn400',]

ndata = enrich_table.filter(regex='nmumg').loc[:, order_ar+order_pr+order_gr].filter(regex='KLF|AP1|NR|TEAD|FOX|RUNX|halfsite|CTCF', axis=0)
pvals = -10 * np.log10(ndata)
pvals = pvals.replace(np.inf, 4000)
pvals[pvals>100] = 100
pvals.loc[:, 'mot_type'] = ndata.reset_index().loc[:, 'ID'].apply(lambda x: x.split('_')[-1]).values
pvals = pvals.groupby('mot_type').mean()

pvals = pvals.loc[['NR', 'halfsite', 'AP1', 'FOX', 'KLF', 'RUNX', 'TEAD', 'CTCF'][::-1]].reset_index()

msize=12
fig, (ax,ax1,ax2) = plt.subplots(1,3, figsize=(6,8), sharey=True)
s = ax.stem(np.arange(8),pvals.filter(regex='ar').iloc[:, 0], orientation='horizontal', linefmt='darkslateblue', markerfmt='o', basefmt=' ')
ax.set_yticks(np.arange(pvals.shape[0])+.25, pvals.mot_type)
s.markerline.set_markersize(msize) 
s = ax.stem(np.arange(8)+.5,pvals.filter(regex='ar').iloc[:, 1], orientation='horizontal', linefmt='purple', markerfmt='o', basefmt=' ')
s.markerline.set_markersize(msize)

s = ax1.stem(np.arange(8),pvals.filter(regex='pr').iloc[:, 0], orientation='horizontal', linefmt='darkslateblue', markerfmt='o', basefmt=' ')
ax1.set_yticks(np.arange(pvals.shape[0])+.25, pvals.mot_type)
s.markerline.set_markersize(msize) 
s = ax1.stem(np.arange(8)+.5,pvals.filter(regex='pr').iloc[:, 1], orientation='horizontal', linefmt='purple', markerfmt='o', basefmt=' ')
s.markerline.set_markersize(msize)

s = ax2.stem(np.arange(8),pvals.filter(regex='gr').iloc[:, 0], orientation='horizontal', linefmt='darkslateblue', markerfmt='o', basefmt=' ', label='dLBD')
ax2.set_yticks(np.arange(pvals.shape[0])+.25, pvals.mot_type)
s.markerline.set_markersize(msize) 
s = ax2.stem(np.arange(8)+.5,pvals.filter(regex='gr').iloc[:, 1], orientation='horizontal', linefmt='purple', markerfmt='o', basefmt=' ', label='DBD')
s.markerline.set_markersize(msize)


for axi in (ax,ax1,ax2):
    sns.despine(ax=axi, right=True)
    axi.set_xlim([0,115])
ax2.legend(bbox_to_anchor=[1,1])
ax.set_title('AR')
ax.set_title('PR')
ax.set_title('GR')
fig.savefig('figures/Fig6/6A.pdf')

# %% [markdown]
## 6B

# %% [code]
g = sns.catplot(
    nmotsnmumg.filter(regex='ar', axis=0), kind="strip",
    col="type", y='frac', x="tf",
    height=4, aspect=.8, sharey=True,native_scale=True, palette='Blues_r', alpha=.8, size=20, edgecolor='k', linewidth=1
)
norder_ar = ['nmumg_mar_dlbd', 'nmumg_ar_dlbd_dn100', 'nmumg_ar_dlbd_dn150', 'nmumg_ar_dlbd_dn200',
        'nmumg_mar_dlbd_dn300',
       'nmumg_mar_dlbd_dn350', 'nmumg_mar_dlbd_dn400', 'nmumg_mar_dlbd_dn450','nmumg_mar_dbd',]
g.set_xticklabels(norder_ar, rotation=90)
g.fig.savefig('figures/Fig6/6B.pdf')

# %% [markdown]
## S8A

# %% [code]
order_pr = ['nmumg_hpr_del_lbd', 'nmumg_hpr_dlbd_dn100',
       'nmumg_hpr_dlbd_dn300', 'nmumg_hpr_dlbd_dn450', 'nmumg_hpr_dbd', ]
order_gr = ['nmumg_hgr_dlbd', 'nmumg_hgr_dlbd_dn50','nmumg_gr_dlbd_dn100', 
       'nmumg_hgr_dlbd_dn150', 'nmumg_hgr_dlbd_dn250', 'nmumg_hgr_dlbd_dn300', 'nmumg_hgr_dbd','nmumg_hgr_dlbd_dn400']

# %% [code]
g = sns.catplot(
    nmotsnmumg.filter(regex='pr', axis=0), kind="strip",
    col="type", y='frac', x="tf",
    height=4, aspect=.8, sharey=True,native_scale=True, palette='Blues_r', alpha=.8, size=20, edgecolor='k', linewidth=1
)
g.set_xticklabels(order_pr, rotation=90)
g.fig.savefig('figures/Supp/S8A_1.pdf')

# %% [code]
g = sns.catplot(
    nmotsnmumg.filter(regex='gr', axis=0), kind="strip",
    col="type", y='frac', x="tf",
    height=4, aspect=.8, sharey=True,native_scale=True, palette='Blues_r', alpha=.8, size=20, edgecolor='k', linewidth=1
)
g.set_xticklabels(order_gr, rotation=90)
g.fig.savefig('figures/Supp/S8A_2.pdf')

# %% [markdown]
## 6D

# %% [code]
data1 = pd.read_parquet('data/cell_peaks_dbddlbdwtlig/nmumg_ar_trunc_clustered_peak_wsignals.parquet')
scols1 = ['nmumg_mar_dlbd','nmumg_ar_dlbd_dn100', 'nmumg_ar_dlbd_dn150', 'nmumg_ar_dlbd_dn200',
        'nmumg_mar_dlbd_dn300',
       'nmumg_mar_dlbd_dn350', 'nmumg_mar_dlbd_dn400', 'nmumg_mar_dlbd_dn450','nmumg_mar_dbd', ]
z = data1.set_index('nindex').loc[:, scols1]
z = (z-z.mean()) / z.std()

mot_folders = ['data/cell_peaks_dbddlbdwtlig/mot_enrich/NR_nmumg_ar_trunc_cluster', 
'data/cell_peaks_dbddlbdwtlig/mot_enrich/NR_hs_nmumg_ar_trunc_cluster',
'data/cell_peaks_dbddlbdwtlig/mot_enrich/AP1_nmumg_ar_trunc_cluster', 
'data/cell_peaks_dbddlbdwtlig/mot_enrich/FOX_nmumg_ar_trunc_cluster',
'data/cell_peaks_dbddlbdwtlig/mot_enrich/KLF_nmumg_ar_trunc_cluster',
'data/cell_peaks_dbddlbdwtlig/mot_enrich/RUNX_nmumg_ar_trunc_cluster',
'data/cell_peaks_dbddlbdwtlig/mot_enrich/TEAD_nmumg_ar_trunc_cluster',
              'data/cell_peaks_dbddlbdwtlig/mot_enrich/CTCF_nmumg_ar_trunc_cluster']

mots_enrich = pd.concat([load_and_rename_mot(x, x.split('/')[-1]) for x in mot_folders], axis=1)
clustered_w_motifs_ar = pd.concat([data1.set_index('nindex'), mots_enrich.fillna(0)], axis=1).fillna(0)


dl_ind_ar = list(z.query("nmumg_mar_dlbd>3 & nmumg_mar_dbd<2").sort_values(by='nmumg_mar_dlbd', ascending=False).index)
dbd_ind_ar = list(z.query("nmumg_mar_dlbd<2 & nmumg_mar_dbd>=3").sort_values(by='nmumg_mar_dbd', ascending=False).index)


data2 = pd.read_parquet('data/cell_peaks_dbddlbdwtlig/nmumg_pr_trunc_clustered_peak_wsignals.parquet')

z = data2.set_index('nindex').loc[:, order_pr]
z = (z-z.mean()) / z.std()

mot_folders = ['data/cell_peaks_dbddlbdwtlig/mot_enrich/NR_nmumg_pr_trunc_cluster', 
'data/cell_peaks_dbddlbdwtlig/mot_enrich/NR_hs_nmumg_pr_trunc_cluster',
'data/cell_peaks_dbddlbdwtlig/mot_enrich/AP1_nmumg_pr_trunc_cluster', 
'data/cell_peaks_dbddlbdwtlig/mot_enrich/FOX_nmumg_pr_trunc_cluster',
'data/cell_peaks_dbddlbdwtlig/mot_enrich/KLF_nmumg_pr_trunc_cluster',
'data/cell_peaks_dbddlbdwtlig/mot_enrich/RUNX_nmumg_pr_trunc_cluster',
'data/cell_peaks_dbddlbdwtlig/mot_enrich/TEAD_nmumg_pr_trunc_cluster',
'data/cell_peaks_dbddlbdwtlig/mot_enrich/CTCF_nmumg_pr_trunc_cluster' ]

mots_enrich = pd.concat([load_and_rename_mot(x, x.split('/')[-1]) for x in mot_folders], axis=1)
clustered_w_motifs_pr = pd.concat([data2.set_index('nindex'), mots_enrich.fillna(0)], axis=1).fillna(0)


dl_ind_pr = list(z.query("nmumg_hpr_del_lbd>3 & nmumg_hpr_dbd<2").sort_values(by='nmumg_hpr_del_lbd', ascending=False).index)
dbd_ind_pr = list(z.query("nmumg_hpr_del_lbd<2 & nmumg_hpr_dbd>=3").sort_values(by='nmumg_hpr_dbd', ascending=False).index)


data3 = pd.read_parquet('data/cell_peaks_dbddlbdwtlig/nmumg_gr_trunc_clustered_peak_wsignals.parquet')

z = data3.set_index('nindex').loc[:, order_gr]
z = (z-z.mean()) / z.std()

mot_folders = ['data/cell_peaks_dbddlbdwtlig/mot_enrich/NR_nmumg_gr_trunc_cluster', 
'data/cell_peaks_dbddlbdwtlig/mot_enrich/NR_hs_nmumg_gr_trunc_cluster',
'data/cell_peaks_dbddlbdwtlig/mot_enrich/AP1_nmumg_gr_trunc_cluster', 
'data/cell_peaks_dbddlbdwtlig/mot_enrich/FOX_nmumg_gr_trunc_cluster',
'data/cell_peaks_dbddlbdwtlig/mot_enrich/KLF_nmumg_gr_trunc_cluster',
'data/cell_peaks_dbddlbdwtlig/mot_enrich/RUNX_nmumg_gr_trunc_cluster',
'data/cell_peaks_dbddlbdwtlig/mot_enrich/TEAD_nmumg_gr_trunc_cluster',
'data/cell_peaks_dbddlbdwtlig/mot_enrich/CTCF_nmumg_gr_trunc_cluster' ]

mots_enrich = pd.concat([load_and_rename_mot(x, x.split('/')[-1]) for x in mot_folders], axis=1)
clustered_w_motifs_gr = pd.concat([data3.set_index('nindex'), mots_enrich.fillna(0)], axis=1).fillna(0)


dl_ind_gr = list(z.query("nmumg_hgr_dlbd>3 & nmumg_hgr_dlbd_dn400<2").sort_values(by='nmumg_hgr_dlbd', ascending=False).index)
dbd_ind_gr = list(z.query("nmumg_hgr_dlbd<2 & nmumg_hgr_dlbd_dn400>=3").sort_values(by='nmumg_hgr_dlbd_dn400', ascending=False).index)

# %% [code]
fig, ax = plt.subplots(1, figsize=(5,5))

x1 = pd.DataFrame(((clustered_w_motifs_ar.loc[dl_ind_ar].filter(regex='cluster')>0).sum() / len(dl_ind_ar)))
y1 = pd.DataFrame(((clustered_w_motifs_ar.loc[dbd_ind_ar].filter(regex='cluster')>0).sum() / len(dbd_ind_ar)))
y1.index = [x.split('_nm')[0] for x in y1.index]
x1.index = [x.split('_nm')[0] for x in x1.index]

pal = dict(zip(x1.index, sns.color_palette('Pastel2', n_colors=x1.index.shape[0])))

for i in x1.index:
    ax.scatter(x1.loc[i],y1.loc[i], label=i, c=pal[i], s=30,  zorder=20, marker='p')

    

x2 = pd.DataFrame(((clustered_w_motifs_pr.loc[dl_ind_pr].filter(regex='cluster')>0).sum() / len(dl_ind_pr)))
y2 = pd.DataFrame(((clustered_w_motifs_pr.loc[dbd_ind_pr].filter(regex='cluster')>0).sum() / len(dbd_ind_pr)))
y2.index = [x.split('_nm')[0] for x in y2.index]
x2.index = [x.split('_nm')[0] for x in x2.index]
for i in x1.index:
    ax.scatter(x2.loc[i],y2.loc[i], label=i, c=pal[i], s=30, zorder=20, marker='s')
    

x3 = pd.DataFrame(((clustered_w_motifs_gr.loc[dl_ind_gr].filter(regex='cluster')>0).sum() / len(dl_ind_gr)))
y3 = pd.DataFrame(((clustered_w_motifs_gr.loc[dbd_ind_gr].filter(regex='cluster')>0).sum() / len(dbd_ind_gr)))
y3.index = [x.split('_nm')[0] for x in y3.index]
x3.index = [x.split('_nm')[0] for x in x3.index]
for i in x1.index:
    ax.scatter(x3.loc[i],y3.loc[i], label=i, c=pal[i], s=30, zorder=20, marker='d')
    
    
    
x = pd.DataFrame(pd.concat([x1,x2,x3], axis=1).mean(axis=1))
y = pd.DataFrame(pd.concat([y1,y2,y3], axis=1).mean(axis=1))
y.index = [x.split('_nm')[0] for x in y.index]
x.index = [x.split('_nm')[0] for x in x.index]
for i in x1.index:
    ax.scatter(x.loc[i],y.loc[i], label=i, c=pal[i], s=180, zorder=20)

ax.axline((0,0), slope=1, zorder=1, ls='--', c='k', lw=.5)

ax.legend(bbox_to_anchor=[1,1])
ax.set_xlabel('dLBD')
ax.set_ylabel('DBD')
fig.savefig('figures/Fig6/6D.pdf')

# %% [code]
ardbd, arpeak, loaded_fimos_ardbd = prep_peak_fimos('nmumg_mar_dbd', 'AR', metadata)
grdbd, grpeak, loaded_fimos_grdbd = prep_peak_fimos('nmumg_hgr_dlbd_dn400', 'GR', metadata)
prdbd, prpeak, loaded_fimos_prdbd = prep_peak_fimos('nmumg_hpr_dbd', 'PR', metadata)

ardlbd, ardlbdpeak, loaded_fimos_ardlbd = prep_peak_fimos('nmumg_mar_dlbd', 'AR', metadata)
grdlbd, grdlbdpeak, loaded_fimos_grdlbd = prep_peak_fimos('nmumg_hgr_dlbd', 'GR', metadata)
prdlbd, prdlbdpeak, loaded_fimos_prdlbd = prep_peak_fimos('nmumg_hpr_del_lbd', 'PR', metadata)

arlig, arligpeak, loaded_fimos_arlig = prep_peak_fimos('nmumg_mar_wt_lig', 'AR', metadata)
grlig, grligpeak, loaded_fimos_grlig = prep_peak_fimos('nmumg_hgr_wt_lig', 'GR', metadata)
prlig, prligpeak, loaded_fimos_prlig = prep_peak_fimos('nmumg_hpr_wt_lig', 'PR', metadata)

# %% [code]


# %% [markdown]
## 6C

# %% [code]
fig = plot_coccurrent_motifs(arpeak, loaded_fimos_ardbd)
plt.show()
fig.savefig('figures/Fig6/6C.pdf')

# %% [code]
mid_motifs_ardbd, npeaks_ardbd, pyranges_ardbd = calculate_motif_distances('data/combined_threshed_peaks_wsummits/output_fimo_fasta_nmumg_mar_dbd_fc10_AR_NR_mot/fimo.gff', 'AR_NR_mot', loaded_fimos=loaded_fimos_ardbd, peak= arpeak)
mid_motifs_prdbd, npeaks_prdbd, pyranges_prdbd = calculate_motif_distances('data/combined_threshed_peaks_wsummits/output_fimo_fasta_nmumg_hpr_dbd_fc10_PR_NR_mot/fimo.gff', 'PR_NR_mot', loaded_fimos=loaded_fimos_prdbd, peak= prpeak)
mid_motifs_grdbd, npeaks_grdbd, pyranges_grdbd = calculate_motif_distances('data/combined_threshed_peaks_wsummits/output_fimo_fasta_nmumg_hgr_dlbd_dn400_fc10_GR_NR_mot/fimo.gff', 'GR_NR_mot', loaded_fimos=loaded_fimos_grdbd, peak= grpeak)

mid_motifs_ardlbd, npeaks_ardlbd, pyranges_ardlbd = calculate_motif_distances('data/combined_threshed_peaks_wsummits/output_fimo_fasta_nmumg_mar_dlbd_fc10_AR_NR_mot/fimo.gff', 'AR_NR_mot', loaded_fimos=loaded_fimos_ardlbd, peak=ardlbdpeak )
mid_motifs_prdlbd, npeaks_prdlbd, pyranges_prdlbd = calculate_motif_distances('data/combined_threshed_peaks_wsummits/output_fimo_fasta_nmumg_hpr_del_lbd_fc10_PR_NR_mot/fimo.gff', 'PR_NR_mot', loaded_fimos=loaded_fimos_prdlbd, peak= prdlbdpeak)
mid_motifs_grdlbd, npeaks_grdlbd, pyranges_grdlbd = calculate_motif_distances('data/combined_threshed_peaks_wsummits/output_fimo_fasta_nmumg_hgr_dlbd_fc10_GR_NR_mot/fimo.gff', 'GR_NR_mot', loaded_fimos=loaded_fimos_grdlbd, peak= grdlbdpeak)

mid_motifs_arlig, npeaks_arlig, pyranges_arlig = calculate_motif_distances('data/combined_threshed_peaks_wsummits/output_fimo_fasta_nmumg_mar_wt_lig_fc10_AR_NR_mot/fimo.gff', 'AR_NR_mot', loaded_fimos=loaded_fimos_arlig, peak=arligpeak )
mid_motifs_prlig, npeaks_prlig, pyranges_prlig = calculate_motif_distances('data/combined_threshed_peaks_wsummits/output_fimo_fasta_nmumg_hpr_wt_lig_fc10_PR_NR_mot/fimo.gff', 'PR_NR_mot', loaded_fimos=loaded_fimos_prlig, peak= prligpeak)
mid_motifs_grlig, npeaks_grlig, pyranges_grlig = calculate_motif_distances('data/combined_threshed_peaks_wsummits/output_fimo_fasta_nmumg_hgr_wt_lig_fc10_GR_NR_mot/fimo.gff', 'GR_NR_mot', loaded_fimos=loaded_fimos_grlig, peak= grligpeak)


avebwar = average_bgs(ardbd.NormBG)
avebwpr = average_bgs(prdbd.NormBG)
avebwgr = average_bgs(grdbd.NormBG)

avebwardlbd = average_bgs(ardlbd.NormBG)
avebwprdlbd = average_bgs(prdlbd.NormBG)
avebwgrdlbd = average_bgs(grdlbd.NormBG)

avebwarlig = average_bgs(arlig.NormBG)
avebwprlig = average_bgs(prlig.NormBG)
avebwgrlig = average_bgs(grlig.NormBG)

# %% [code]
mlist = ['AP1', 'KLF', 'RUNX', 'FOX', 'TEAD', 'halfsite','CTCF']
means_dist_ar, fps_ar = extract_signals_with_dists(mid_motifs_ardbd.filter(regex='Chromosome|NR_'),avebwar, mlist, pyranges_ardbd)
means_dist_pr, fps_pr = extract_signals_with_dists(mid_motifs_prdbd.filter(regex='Chromosome|NR_'),avebwpr, mlist, pyranges_prdbd)
means_dist_gr, fps_gr = extract_signals_with_dists(mid_motifs_grdbd.filter(regex='Chromosome|NR_'),avebwgr, mlist, pyranges_grdbd)

means_dist_ardlbd, fps_ardlbd = extract_signals_with_dists(mid_motifs_ardlbd.filter(regex='Chromosome|NR_'),avebwardlbd, mlist, pyranges_ardlbd)
means_dist_prdlbd, fps_prdlbd = extract_signals_with_dists(mid_motifs_prdlbd.filter(regex='Chromosome|NR_'),avebwprdlbd, mlist, pyranges_prdlbd)
means_dist_grdlbd, fps_grdlbd = extract_signals_with_dists(mid_motifs_grdlbd.filter(regex='Chromosome|NR_'),avebwgrdlbd, mlist, pyranges_grdlbd)

means_dist_arlig, fps_arlig = extract_signals_with_dists(mid_motifs_ardlbd.filter(regex='Chromosome|NR_'),avebwarlig, mlist, pyranges_arlig)
means_dist_prlig, fps_prlig = extract_signals_with_dists(mid_motifs_prdlbd.filter(regex='Chromosome|NR_'),avebwprlig, mlist, pyranges_prlig)
means_dist_grlig, fps_grlig = extract_signals_with_dists(mid_motifs_grdlbd.filter(regex='Chromosome|NR_'),avebwgrlig, mlist, pyranges_grlig)

# %% [code]
fig, ax = plt.subplots(1,2, dpi=300, figsize=(7,2))

sns.heatmap(fps_ardlbd['AP1'].iloc[:, :-1], cmap='Blues', ax=ax[0], vmax=10,
            xticklabels=False, yticklabels=False, rasterized=True, cbar_kws={'location':'top'})
sns.heatmap(fps_ar['AP1'].iloc[:, :-1], cmap='Blues', ax=ax[1], vmax=10,
            xticklabels=False, yticklabels=False, rasterized=True, cbar_kws={'location':'top'})

fig.savefig('figures/Fig6/6F.png')

# %% [code]
ap1_dlbd = fps_ar['AP1']
bins = np.arange(0,550, 50)   # <100, 100–200, 200–300
labels = [f"{int(left)}–{int(right)}" for left, right in zip(bins[:-1], bins[1:])]

binned = pd.cut(ap1_dlbd.absdist, bins=bins, labels=labels)  # right=True by default: (a, b]
ap1_dlbd.loc[:, 'bins'] = binned.values
bin_mean = ap1_dlbd.drop('absdist', axis=1).groupby('bins').mean()
bin_mean.columns = bin_mean.columns - 500

# bins = [-np.inf, -400, -300, -200,-100, 100, 200, 300, 400, np.inf]
bins = np.arange(-500, 550, 50)
labels = [f"{int(left)}–{int(right)}" for left, right in zip(bins[:-1], bins[1:])]

col_bins = pd.cut(
    bin_mean.columns,
    labels=labels,
    bins=bins,
    right=False   # [0,100), [100,200), ...
)
bin_mean.columns = col_bins

fig, ax = plt.subplots(1)
sns.heatmap(bin_mean.T.reset_index().groupby('index').mean().T,
            cmap='Blues',ax=ax, cbar_kws = {'label':'Mean signal per bin'})
ax.set_xlabel('Distance from center of motif (bp)')
ax.set_ylabel('Distance of AP1 motif from NR motif (bp)')
ax.set_title('AR-DBD')
fig.savefig('figures/newfig_dbd.pdf')

# %% [code]
ap1_dlbd = fps_ardlbd['AP1']
bins = np.arange(0,550, 50)   # <100, 100–200, 200–300
labels = [f"{int(left)}–{int(right)}" for left, right in zip(bins[:-1], bins[1:])]

binned = pd.cut(ap1_dlbd.absdist, bins=bins, labels=labels)  # right=True by default: (a, b]
ap1_dlbd.loc[:, 'bins'] = binned.values
bin_mean = ap1_dlbd.drop('absdist', axis=1).groupby('bins').mean()
bin_mean.columns = bin_mean.columns - 500

# bins = [-np.inf, -400, -300, -200,-100, 100, 200, 300, 400, np.inf]
bins = np.arange(-500, 550, 50)
labels = [f"{int(left)}–{int(right)}" for left, right in zip(bins[:-1], bins[1:])]

col_bins = pd.cut(
    bin_mean.columns,
    labels=labels,
    bins=bins,
    right=False   # [0,100), [100,200), ...
)
bin_mean.columns = col_bins
fig, ax = plt.subplots(1)

sns.heatmap(bin_mean.T.reset_index().groupby('index').mean().T,
            cmap='Blues',ax=ax, cbar_kws = {'label':'Mean signal per bin'})
ax.set_xlabel('Distance from center of motif (bp)')
ax.set_ylabel('Distance of AP1 motif from NR motif (bp)')
ax.set_title('AR-dLBD')
fig.savefig('figures/newfig_ardlbd.pdf')

# %% [code]
ap1_dlbd = fps_gr['AP1']
bins = np.arange(0,550, 50)   # <100, 100–200, 200–300
labels = [f"{int(left)}–{int(right)}" for left, right in zip(bins[:-1], bins[1:])]

binned = pd.cut(ap1_dlbd.absdist, bins=bins, labels=labels)  # right=True by default: (a, b]
ap1_dlbd.loc[:, 'bins'] = binned.values
bin_mean = ap1_dlbd.drop('absdist', axis=1).groupby('bins').mean()
bin_mean.columns = bin_mean.columns - 500

# bins = [-np.inf, -400, -300, -200,-100, 100, 200, 300, 400, np.inf]
bins = np.arange(-500, 550, 50)
labels = [f"{int(left)}–{int(right)}" for left, right in zip(bins[:-1], bins[1:])]

col_bins = pd.cut(
    bin_mean.columns,
    labels=labels,
    bins=bins,
    right=False   # [0,100), [100,200), ...
)
bin_mean.columns = col_bins

fig, ax = plt.subplots(1)
sns.heatmap(bin_mean.T.reset_index().groupby('index').mean().T,
            cmap='Blues',ax=ax, cbar_kws = {'label':'Mean signal per bin'})
ax.set_xlabel('Distance from center of motif (bp)')
ax.set_ylabel('Distance of AP1 motif from NR motif (bp)')
ax.set_title('GR-DBD')
fig.savefig('figures/newfig_grdbd.pdf')

# %% [code]
ap1_dlbd = fps_grdlbd['AP1']
bins = np.arange(0,550, 50)   # <100, 100–200, 200–300
labels = [f"{int(left)}–{int(right)}" for left, right in zip(bins[:-1], bins[1:])]

binned = pd.cut(ap1_dlbd.absdist, bins=bins, labels=labels)  # right=True by default: (a, b]
ap1_dlbd.loc[:, 'bins'] = binned.values
bin_mean = ap1_dlbd.drop('absdist', axis=1).groupby('bins').mean()
bin_mean.columns = bin_mean.columns - 500

# bins = [-np.inf, -400, -300, -200,-100, 100, 200, 300, 400, np.inf]
bins = np.arange(-500, 550, 50)
labels = [f"{int(left)}–{int(right)}" for left, right in zip(bins[:-1], bins[1:])]

col_bins = pd.cut(
    bin_mean.columns,
    labels=labels,
    bins=bins,
    right=False   # [0,100), [100,200), ...
)
bin_mean.columns = col_bins
fig, ax = plt.subplots(1)

sns.heatmap(bin_mean.T.reset_index().groupby('index').mean().T,
            cmap='Blues',ax=ax, cbar_kws = {'label':'Mean signal per bin'})
ax.set_xlabel('Distance from center of motif (bp)')
ax.set_ylabel('Distance of AP1 motif from NR motif (bp)')
ax.set_title('GR-dLBD')
fig.savefig('figures/newfig_grdlbd.pdf')

# %% [code]
ap1_dlbd = fps_pr['AP1']
bins = np.arange(0,550, 50)   # <100, 100–200, 200–300
labels = [f"{int(left)}–{int(right)}" for left, right in zip(bins[:-1], bins[1:])]

binned = pd.cut(ap1_dlbd.absdist, bins=bins, labels=labels)  # right=True by default: (a, b]
ap1_dlbd.loc[:, 'bins'] = binned.values
bin_mean = ap1_dlbd.drop('absdist', axis=1).groupby('bins').mean()
bin_mean.columns = bin_mean.columns - 500

# bins = [-np.inf, -400, -300, -200,-100, 100, 200, 300, 400, np.inf]
bins = np.arange(-500, 550, 50)
labels = [f"{int(left)}–{int(right)}" for left, right in zip(bins[:-1], bins[1:])]

col_bins = pd.cut(
    bin_mean.columns,
    labels=labels,
    bins=bins,
    right=False   # [0,100), [100,200), ...
)
bin_mean.columns = col_bins

fig, ax = plt.subplots(1)
sns.heatmap(bin_mean.T.reset_index().groupby('index').mean().T,
            cmap='Blues',ax=ax, cbar_kws = {'label':'Mean signal per bin'})
ax.set_xlabel('Distance from center of motif (bp)')
ax.set_ylabel('Distance of AP1 motif from NR motif (bp)')
ax.set_title('PR-DBD')
fig.savefig('figures/newfig_prdbd.pdf')

# %% [code]
ap1_dlbd = fps_prdlbd['AP1']
bins = np.arange(0,550, 50)   # <100, 100–200, 200–300
labels = [f"{int(left)}–{int(right)}" for left, right in zip(bins[:-1], bins[1:])]

binned = pd.cut(ap1_dlbd.absdist, bins=bins, labels=labels)  # right=True by default: (a, b]
ap1_dlbd.loc[:, 'bins'] = binned.values
bin_mean = ap1_dlbd.drop('absdist', axis=1).groupby('bins').mean()
bin_mean.columns = bin_mean.columns - 500

# bins = [-np.inf, -400, -300, -200,-100, 100, 200, 300, 400, np.inf]
bins = np.arange(-500, 550, 50)
labels = [f"{int(left)}–{int(right)}" for left, right in zip(bins[:-1], bins[1:])]

col_bins = pd.cut(
    bin_mean.columns,
    labels=labels,
    bins=bins,
    right=False   # [0,100), [100,200), ...
)
bin_mean.columns = col_bins
fig, ax = plt.subplots(1)

sns.heatmap(bin_mean.T.reset_index().groupby('index').mean().T,
            cmap='Blues',ax=ax, cbar_kws = {'label':'Mean signal per bin'})
ax.set_xlabel('Distance from center of motif (bp)')
ax.set_ylabel('Distance of AP1 motif from NR motif (bp)')
ax.set_title('PR-dLBD')
fig.savefig('figures/newfig_prdlbd.pdf')

# %% [code]


# %% [code]


# %% [code]


# %% [code]


# %% [code]


# %% [markdown]
## 6G

# %% [code]
# mlist = ['AP1', 'KLF', 'RUNX', 'FOX', 'TEAD', 'halfsite','CTCF']

# rmsear, fig, _ = plot_profiles(means_dist_ar, fps_ar, mlist)

# fig.savefig('figures/Fig6/6G.pdf')


# %% [markdown]
## S9A

# %% [code]
fig, ax = plt.subplots(1,2, dpi=300, figsize=(8,4))


sns.heatmap(fps_grdlbd['AP1'].iloc[:, :-1], cmap='Blues', ax=ax[0], vmax=10,
            xticklabels=False, yticklabels=False, rasterized=True, cbar_kws={'location':'top'})


sns.heatmap(fps_gr['AP1'].iloc[:, :-1], cmap='Blues', ax=ax[1], vmax=10,
            xticklabels=False, yticklabels=False, rasterized=True, cbar_kws={'location':'top'})

fig.savefig('figures/Supp/S9A_1.png')


fig, ax = plt.subplots(1,2, dpi=300, figsize=(8,4))


sns.heatmap(fps_prdlbd['AP1'].iloc[:, :-1], cmap='Blues', ax=ax[0], vmax=10,
            xticklabels=False, yticklabels=False, rasterized=True, cbar_kws={'location':'top'})


sns.heatmap(fps_pr['AP1'].iloc[:, :-1], cmap='Blues', ax=ax[1], vmax=10,
            xticklabels=False, yticklabels=False, rasterized=True, cbar_kws={'location':'top'})

fig.savefig('figures/Supp/S9A_2.png')


# %% [markdown]
## S9B

# %% [code]
# mlist = ['AP1', 'KLF', 'RUNX', 'FOX', 'TEAD', 'halfsite','CTCF']

# rmsear, fig, f2 = plot_profiles(means_dist_pr, fps_pr, mlist)

# fig.savefig('figures/Supp/S9B_1.pdf')
# plt.close(f2)

# %% [code]
# mlist = ['AP1', 'KLF', 'RUNX', 'FOX', 'TEAD', 'halfsite','CTCF']

# rmsear, fig, f2 = plot_profiles(means_dist_gr, fps_gr, mlist)

# fig.savefig('figures/Supp/S9B_2.pdf')
# plt.close(f2)

# %% [markdown]
## 6H

# %% [code]


# %% [code]
def plot_the_line(sample, ax, color, motif, label, smooth=100):
    sum_mid = sample[motif].iloc[:, 450:550].mean(axis=1)
    t = pd.concat([sum_mid, sample[motif].loc[:, 'absdist'], sample[motif].query("absdist<450").apply(lambda x: x[450-x['absdist']:550-x['absdist']].mean(), axis=1)], axis=1).dropna()
    t = t.groupby('absdist').mean().reset_index().rolling(window=smooth, center=False).apply(lambda x: stats.trim_mean(x, 0.05)) 
    ax.plot(t.iloc[:,0], t.iloc[:, 2]/t.iloc[:, 1], label=label, color=color)

def process_hepg2(tf, keys, palette, ax, motif='AP1'):
    mlist = [motif]

    # fig, ax = plt.subplots(1)
    sig_dict = dict()
    for i in keys:
        params, cpeak, lf = prep_peak_fimos(i, tf, metadata)
        mid_m, npeaks, cpyranges = calculate_motif_distances(f'data/combined_threshed_peaks_wsummits/output_fimo_fasta_{i}_fc10_PR_NR_mot/fimo.gff', f'{tf}_NR_mot', loaded_fimos=lf, peak= cpeak)
        cavbw = average_bgs(params.NormBG)

        cmd, cfps = extract_signals_with_dists(mid_m.filter(regex='Chromosome|NR_'),cavbw, mlist, cpyranges)
        sig_dict[i] = cfps

    for (key, value), color in zip(sig_dict.items(), palette):
        sum_mid = value[motif].iloc[:, 450:550].mean(axis=1)
        t = pd.concat([sum_mid, value[motif].iloc[:, -1], value[motif].query("absdist<450").apply(lambda x: x[450-x['absdist']:550-x['absdist']].mean(), axis=1)], axis=1).dropna()
        smoothed = t.groupby('absdist').mean().reset_index().rolling(window=100, center=False).apply(lambda x: stats.trim_mean(x, 0.1)).dropna()

        ax.plot(smoothed.absdist, smoothed.iloc[:, 2]/smoothed.iloc[:, 1], label=key, c=color)
    ax.legend(bbox_to_anchor=[1,-1])
    return sig_dict

# %% [code]
color_dict = {
    'PR':{'dLBD':'#586B4A', 'DBD':'#CFDEB6'},
    'AR':{'dLBD':'#4A586B', 'DBD':'#B6CFDE'},
    'GR':{'dLBD':'#6B4A58', 'DBD':'#DEB6CF'}
}

# %% [code]


# %% [code]


# %% [code]
motif = 'AP1'
fig, axes = plt.subplots(3,1, sharex=True, figsize=(3.3,10))

ax=axes[0]
plot_the_line(sample=fps_ardlbd, ax=ax, color=color_dict['AR']['dLBD'], motif = motif, label='ARdLBD')
plot_the_line(sample=fps_ar, ax=ax, color=color_dict['AR']['DBD'], motif = motif, label='ARDBD')
ax.legend(bbox_to_anchor=[1.2,1])

ax=axes[1]
plot_the_line(sample=fps_grdlbd, ax=ax, color=color_dict['GR']['dLBD'], motif = motif, label='GRdLBD')
plot_the_line(sample=fps_gr, ax=ax, color=color_dict['GR']['DBD'], motif = motif, label='GRDBD')
ax.legend(bbox_to_anchor=[1.2,1])

ax = axes[2]
plot_the_line(sample=fps_prdlbd, ax=ax, color=color_dict['PR']['dLBD'], motif = motif, label='PRdLBD')
plot_the_line(sample=fps_pr, ax=ax, color=color_dict['PR']['DBD'], motif = motif, label='PRDBD')
ax.legend(bbox_to_anchor=[1.2,1])
fig.savefig('figures/interactions_nmumg.pdf')


# %% [code]


fig, axes = plt.subplots(3,1, sharex=True, figsize=(3.3,10))

ax=axes[0]
arhepg2 = process_hepg2('AR', ['hepg2_ar_dlbd', 'hepg2_ar_dbd'], [color_dict['AR']['dLBD'], color_dict['AR']['DBD']], ax)
ax.legend(bbox_to_anchor=[1.2,1])

ax=axes[1]
grhepg2 = process_hepg2('GR', ['hepg2_gr_dlbd', 'hepg2_gr_dbd'], [color_dict['GR']['dLBD'], color_dict['GR']['DBD']], ax)
ax.legend(bbox_to_anchor=[1.2,1])

ax = axes[2]
prhepg2 = process_hepg2('PR', ['hepg2_pr_dlbd', 'hepg2_pr_dbd'], [color_dict['PR']['dLBD'], color_dict['PR']['DBD']], ax)
ax.legend(bbox_to_anchor=[1.2,1])
fig.savefig('figures/interactions_hepg2.pdf')


# %% [code]


ap1_dlbd = prhepg2['hepg2_pr_dbd']['AP1']
bins = np.arange(0,550, 50)   # <100, 100–200, 200–300
labels = [f"{int(left)}–{int(right)}" for left, right in zip(bins[:-1], bins[1:])]

binned = pd.cut(ap1_dlbd.absdist, bins=bins, labels=labels)  # right=True by default: (a, b]
ap1_dlbd.loc[:, 'bins'] = binned.values
bin_mean = ap1_dlbd.drop('absdist', axis=1).groupby('bins').mean()
bin_mean.columns = bin_mean.columns - 500

# bins = [-np.inf, -400, -300, -200,-100, 100, 200, 300, 400, np.inf]
bins = np.arange(-500, 550, 50)
labels = [f"{int(left)}–{int(right)}" for left, right in zip(bins[:-1], bins[1:])]

col_bins = pd.cut(
    bin_mean.columns,
    labels=labels,
    bins=bins,
    right=False   # [0,100), [100,200), ...
)
bin_mean.columns = col_bins
fig, ax = plt.subplots(1)

sns.heatmap(bin_mean.T.reset_index().groupby('index').mean().T,
            cmap='Blues',ax=ax, cbar_kws = {'label':'Mean signal per bin'}, vmax=4)
ax.set_xlabel('Distance from center of motif (bp)')
ax.set_ylabel('Distance of AP1 motif from NR motif (bp)')
ax.set_title('HepG2 PR-DBD')
# fig.savefig('figures/newfig_prdlbd.pdf')

# %% [markdown]
## 6H_2

# %% [code]
keys = ['nmumg_mar_dlbd', 'nmumg_ar_dlbd_dn100', 'nmumg_ar_dlbd_dn150', 'nmumg_ar_dlbd_dn200',
  'nmumg_mar_dlbd_dn300', 'nmumg_mar_dlbd_dn350', 'nmumg_mar_dlbd_dn400', 'nmumg_mar_dlbd_dn450', 'nmumg_mar_dbd',  ]
mlist = ['AP1']

# fig, ax = plt.subplots(1)
sig_dict = dict()
for i in keys:
    params, cpeak, lf = prep_peak_fimos(i, 'AR', metadata)
    mid_m, npeaks, cpyranges = calculate_motif_distances(f'data/combined_threshed_peaks_wsummits/output_fimo_fasta_{i}_fc10_AR_NR_mot/fimo.gff', 'AR_NR_mot', loaded_fimos=lf, peak= cpeak)
    cavbw = average_bgs(params.NormBG)
    cmd, cfps = extract_signals_with_dists(mid_m.filter(regex='Chromosome|NR_'),cavbw, mlist, cpyranges)
    sig_dict[i] = cfps


# %% [code]
fig, (ax,ax1) = plt.subplots(1,2, sharey=False, figsize=(8,3))
palette = sns.color_palette('Blues_r', n_colors=len(sig_dict))
rmsed = dict()
i=0
for (key, value), color in zip(sig_dict.items(), palette):
    sum_mid = value['AP1'].iloc[:, 450:550].mean(axis=1)
    t = pd.concat([sum_mid, value['AP1'].iloc[:, -1], value['AP1'].query("absdist<450").apply(lambda x: x[450-x['absdist']:550-x['absdist']].mean(), axis=1)], axis=1).dropna()
    smoothed = t.groupby('absdist').mean().reset_index().rolling(window=100, center=False).apply(lambda x: stats.trim_mean(x, 0.1)).dropna()
    val = smoothed.iloc[-100:,1].mean()/smoothed.iloc[:100,1].mean()

    ax.plot(smoothed.absdist, smoothed.iloc[:, 2]/smoothed.iloc[:, 1], label=key, c=color)
    ax1.scatter(i, val, c=color,)
    i+=1
ax1.set_xticks(np.arange(len(keys)), keys, rotation=90)
ax.legend(bbox_to_anchor=[1,-1])
fig.savefig('figures/Fig6/6H_2.pdf')

# %% [code]
keys = ['nmumg_hpr_del_lbd', 'nmumg_hpr_dlbd_dn100',
       'nmumg_hpr_dlbd_dn300', 'nmumg_hpr_dlbd_dn450', 'nmumg_hpr_dbd', ]
mlist = ['AP1']

# fig, ax = plt.subplots(1)
sig_dict = dict()
for i in keys:
    params, cpeak, lf = prep_peak_fimos(i, 'PR', metadata)
    mid_m, npeaks, cpyranges = calculate_motif_distances(f'data/combined_threshed_peaks_wsummits/output_fimo_fasta_{i}_fc10_PR_NR_mot/fimo.gff', 'PR_NR_mot', loaded_fimos=lf, peak= cpeak)
    cavbw = average_bgs(params.NormBG)

    cmd, cfps = extract_signals_with_dists(mid_m.filter(regex='Chromosome|NR_'),cavbw, mlist, cpyranges)
    sig_dict[i] = cfps
fig, (ax,ax1) = plt.subplots(1,2, sharey=False, figsize=(8,3))
palette = sns.color_palette('Blues_r', n_colors=len(sig_dict))
rmsed = dict()
i=0
for (key, value), color in zip(sig_dict.items(), palette):
    sum_mid = value['AP1'].iloc[:, 450:550].mean(axis=1)
    t = pd.concat([sum_mid, value['AP1'].iloc[:, -1], value['AP1'].query("absdist<450").apply(lambda x: x[450-x['absdist']:550-x['absdist']].mean(), axis=1)], axis=1).dropna()
    smoothed = t.groupby('absdist').mean().reset_index().rolling(window=100, center=False).apply(lambda x: stats.trim_mean(x, 0.1)).dropna()
    val = smoothed.iloc[-100:,1].mean()/smoothed.iloc[:100,1].mean()

    ax.plot(smoothed.absdist, smoothed.iloc[:, 2]/smoothed.iloc[:, 1], label=key, c=color)
    ax1.scatter(i, val, c=color,)
    i+=1
ax1.set_xticks(np.arange(len(keys)), keys, rotation=90)
ax.legend(bbox_to_anchor=[1,-1])
fig.savefig('figures/Supp/S9E_1.pdf')

# %% [code]
keys =['nmumg_hgr_dlbd', 'nmumg_hgr_dlbd_dn50','nmumg_gr_dlbd_dn100', 
       'nmumg_hgr_dlbd_dn150', 'nmumg_hgr_dlbd_dn250', 'nmumg_hgr_dlbd_dn300',
       'nmumg_hgr_dbd', 'nmumg_hgr_dlbd_dn400']


mlist = ['AP1']

# fig, ax = plt.subplots(1)
sig_dict = dict()
for i in keys:
    params, cpeak, lf = prep_peak_fimos(i, 'GR', metadata)
    mid_m, npeaks, cpyranges = calculate_motif_distances(f'data/combined_threshed_peaks_wsummits/output_fimo_fasta_{i}_fc10_GR_NR_mot/fimo.gff', 'GR_NR_mot', loaded_fimos=lf, peak= cpeak)
    cavbw = average_bgs(params.NormBG)

    cmd, cfps = extract_signals_with_dists(mid_m.filter(regex='Chromosome|NR_'),cavbw, mlist, cpyranges)
    sig_dict[i] = cfps

fig, (ax,ax1) = plt.subplots(1,2, sharey=False, figsize=(8,3))
palette = sns.color_palette('Blues_r', n_colors=len(sig_dict))
rmsed = dict()
i=0
for (key, value), color in zip(sig_dict.items(), palette):
    sum_mid = value['AP1'].iloc[:, 450:550].mean(axis=1)
    t = pd.concat([sum_mid, value['AP1'].iloc[:, -1], value['AP1'].query("absdist<450").apply(lambda x: x[450-x['absdist']:550-x['absdist']].mean(), axis=1)], axis=1).dropna()
    smoothed = t.groupby('absdist').mean().reset_index().rolling(window=100, center=False).apply(lambda x: stats.trim_mean(x, 0.1)).dropna()
    val = smoothed.iloc[-100:,1].mean()/smoothed.iloc[:100,1].mean()

    ax.plot(smoothed.absdist, smoothed.iloc[:, 2]/smoothed.iloc[:, 1], label=key, c=color)
    ax1.scatter(i, val, c=color,)
    i+=1
ax1.set_xticks(np.arange(len(keys)), keys, rotation=90)
ax.legend(bbox_to_anchor=[1,-1])
fig.savefig('figures/Supp/S9E_2.pdf')
