# Supplementary material for: Spatially resolved profiling of steroid nuclear receptors reveals a role for the disordered N-terminal domains in genome targeting and AP-1 interaction
Source: Genome Res. 2026 Jul;36(7):1386–402. doi: 10.1101/gr.280896.125 (PMC13322194; doi:10.1101/gr.280896.125)
Supplement: Supplement 3 [file Supplemental_Code.zip › ZigShoMinMan_2025/S7_S8_S9.ipynb]

# %% [code]
import pandas as pd
import polars as pl
import numpy as np
import matplotlib.pyplot as plt
import seaborn as sns
import pyranges as pr
import glob as glob
import os
from importlib import reload
%matplotlib inline
import sys
sys.path.append("modules")
import bedgraph_tools as bgt
import peak_tools as pkt
from collections import defaultdict
import pyBigWig as pw
# from matplotlib_venn import venn2
import pysam
from itertools import groupby
from Bio import motifs
import logomaker
from Bio import Align
from Bio.Seq import Seq
%config InlineBackend.figure_format='retina'
import matplotlib
from scipy import stats
from scipy.interpolate import interp1d
matplotlib.rcParams['pdf.fonttype'] = 42
nmeta = pd.read_parquet('metadata/metadata.parquet')
import matplotlib.colors as mcolors


# %% [code]
aligner = Align.PairwiseAligner()


# %% [code]
def load_and_add_name_col(path, name):
    pp = pr.read_bed(path)
    pp = pp.insert(pd.Series(data = np.char.add(np.arange(len(pp)).astype(str), '_{}'.format(name)), name="Column"))
    return pp

# def load_mot(path):
#     return pd.read_csv(os.path.join(path, 'fimo.tsv'), delimiter='\t').iloc[:-3,: ].loc[:, ['motif_id', 'sequence_name', 'start', 'stop', 'strand']]

def align_mots(ref, seq2, aligner=aligner):
    aligned_F = aligner.align(ref, seq2)
    aligned_R = aligner.align(ref, Seq(seq2).reverse_complement())
    
    if aligned_F.score >= aligned_R.score:
        return "+"
    else:
        return "-"

def load_mot(path, mot_path):
    with open(mot_path) as handle:
        cosensus_mot = motifs.read(handle, "pfm-four-columns").consensus

        # Extract the motif sequences (not specifically used below)
    loaded_loc = pd.read_csv(os.path.join(path, 'fimo.tsv'), delimiter='\t').iloc[:-3,: ]#.loc[:, ['motif_id', 'sequence_name', 'start', 'stop', 'strand', 'matched_sequence']]
    seqs = loaded_loc.sort_values(by='score', ascending=False).loc[:, 'matched_sequence']
#     loaded_loc['strand'] = seqs.apply(lambda x: align_mots(cosensus_mot, x, aligner)).values
    return loaded_loc

def filter_top_quantile(group, quantile=0.9):
    """
    Filters rows in a group where the sum across columns is above the quantile threshold.
    
    Parameters:
        group (pd.DataFrame): Grouped DataFrame.
        quantile (float): The quantile threshold (default 0.9).
        
    Returns:
        pd.DataFrame: Filtered DataFrame with top quantile rows.
    """
    # Compute the sum across all numeric columns per row
    row_sums = group.loc[:, list(np.arange(70,90).astype(str)) + list(np.arange(110,130).astype(str))].sum(axis=1)
    row_sums = group.loc[:, list(np.arange(200).astype(str))].sum(axis=1)

    # Compute the quantile threshold
    threshold = np.quantile(row_sums, quantile)

    # Return rows that exceed the threshold
    return group[row_sums >= threshold]

def find_gap_length(series, threshold):
    """
    Finds the length of the largest gap in the given series where values are below a threshold.

    Parameters:
    series (pd.Series): The mean signal data.
    threshold (float): The value below which the signal is considered absent.

    Returns:
    int: Length of the largest contiguous gap.
    """
    below_threshold = series < threshold  # Boolean mask where values are below the threshold
    gap_lengths = []  # Store lengths of gaps
    current_length = 0

    for is_below in below_threshold:
        if is_below:
            current_length += 1
        else:
            if current_length > 0:
                gap_lengths.append(current_length)
                current_length = 0

    if current_length > 0:  # Catch gap at the end
        gap_lengths.append(current_length)

    return max(gap_lengths, default=0)

def load_and_rename_mot(path, name):
    mot_enrich = pd.DataFrame(pd.read_csv(os.path.join(path, 'fimo.tsv'), delimiter='\t').iloc[:-3].set_index('sequence_name').loc[:, 'score']).reset_index().groupby('sequence_name').count()
    mot_enrich.columns = [name]
    return mot_enrich
def compute_footprint_lengths(x, y, thresholds):
    """
    Compute footprint lengths for multiple percentage thresholds.
    
    Parameters:
        x (array-like): X-values (time or index)
        y (array-like): Y-values (signal intensity)
        thresholds (list): List of percentage drop values (e.g., [0.05, 0.1, 0.5])

    Returns:
        footprint_lengths (dict): Dictionary with thresholds as keys and footprint lengths as values.
    """
    # Interpolation function
    interp_func = interp1d(x, y, kind='linear')

    # Generate more dense x values for interpolation
    window = 600
    x_dense = np.linspace(min(x), max(x), window)
    y_dense = interp_func(x_dense)  # Interpolated y values

    # Find Peak
    peak_index = int(window/2)
    peak_x = x_dense[peak_index]
    peak_y = y_dense[peak_index]

    footprint_lengths = {}

    for threshold in thresholds:
        threshold_value = threshold * peak_y  # Compute threshold level

        # Find left and right drop-off points safely
        left_indices = np.where(y_dense[:peak_index] <= threshold_value)[0]
        right_indices = np.where(y_dense[peak_index:] <= threshold_value)[0]

        left_x = x_dense[left_indices[-1]] if len(left_indices) > 0 else None
        right_x = x_dense[right_indices[0] + peak_index] if len(right_indices) > 0 else None

        # Compute footprint length if both sides exist
        footprint_length = right_x - left_x if left_x is not None and right_x is not None else None

        footprint_lengths[threshold] = footprint_length

    return footprint_lengths
def get_targets_df(data, thresh, t_name,):

    threshed = data>=thresh
    targets = pd.DataFrame(np.where(threshed.values)[0],
    np.where(threshed.values)[1]).reset_index().groupby('index').agg({0:lambda x: list(x)})
    targets.index = data.columns

    numeric_to_name = lambda x: data.iloc[targets.iloc[x].values[0]].sort_values(ascending=False, by=data.columns.values[x]).index.values

    targets.loc[:, t_name] = list(map(numeric_to_name, range(targets.index.shape[0])))
    targets = targets.drop(0, axis=1)
    return targets


# %% [code]


# %% [code]


# %% [code]
mot_signals = ['data/cell_peaks_dbddlbdwtlig/ar_trunc_nmumg_mar_dlbd_signals_on_motifs.parquet',
    'data/cell_peaks_dbddlbdwtlig/ar_trunc_nmumg_ar_dlbd_dn100_signals_on_motifs.parquet',
 'data/cell_peaks_dbddlbdwtlig/ar_trunc_nmumg_ar_dlbd_dn150_signals_on_motifs.parquet',
 'data/cell_peaks_dbddlbdwtlig/ar_trunc_nmumg_ar_dlbd_dn200_signals_on_motifs.parquet',
 'data/cell_peaks_dbddlbdwtlig/ar_trunc_nmumg_mar_dlbd_dn300_signals_on_motifs.parquet',
 'data/cell_peaks_dbddlbdwtlig/ar_trunc_nmumg_mar_dlbd_dn350_signals_on_motifs.parquet',
 'data/cell_peaks_dbddlbdwtlig/ar_trunc_nmumg_mar_dlbd_dn400_signals_on_motifs.parquet',
 'data/cell_peaks_dbddlbdwtlig/ar_trunc_nmumg_mar_dlbd_dn450_signals_on_motifs.parquet',
  'data/cell_peaks_dbddlbdwtlig/ar_trunc_nmumg_mar_dbd_signals_on_motifs.parquet',

 ]
alldf = pd.DataFrame()
allfoot_df = pd.DataFrame()
for sig in mot_signals:
    a = pd.read_parquet(sig)
    analyzed = a.loc[:, ['id'] + list(np.arange(200).astype(str))]
    foot_df = pd.DataFrame()
    for idi in analyzed.id.unique():
        proc_df = filter_top_quantile(analyzed[analyzed.id == idi].loc[:, np.arange(200).astype(str)], 0.9)
        top5_cols = (
                proc_df.iloc[:, :200]
                .mean()
                .sort_values(ascending=False)
                .iloc[:5]
                .index
                .astype(int)
            )
        null = proc_df.iloc[:, top5_cols].values.flatten()
        func = lambda x: stats.mannwhitneyu(null, x)[1]
        calc_pvs = proc_df.iloc[:, :200].apply(func, axis=0)
        calc_pvs[(calc_pvs == 0)] = calc_pvs[~(calc_pvs == 0)].min()
        m10log10pval = (-10 * np.log10(calc_pvs))
        
        foot  = pd.DataFrame(compute_footprint_lengths(m10log10pval.index.astype(int), m10log10pval, np.arange(0.05,1.05,0.05)), index=[idi]).T
        foot_df = pd.concat([foot_df, foot], axis=1)
    analyzed = analyzed.groupby('id', group_keys=False).apply(filter_top_quantile, 0.9).groupby('id').mean().T
    analyzed.columns = [x+ '_' + sig.split('/')[-1].split('__signals')[0].replace('nmumg_', '') for x in analyzed.columns]
    foot_df.columns = [x+ '_' + sig.split('/')[-1].split('__signals')[0].replace('nmumg_', '') for x in foot_df.columns]

    alldf = pd.concat([alldf, analyzed], axis=1)
    allfoot_df = pd.concat([allfoot_df, foot_df], axis=1)

# %% [code]
labels = ['nmumg_mar_dlbd', 'nmumg_ar_dlbd_dn100', 'nmumg_ar_dlbd_dn150',
       'nmumg_ar_dlbd_dn200', 'nmumg_mar_dlbd_dn300', 'nmumg_mar_dlbd_dn350',
       'nmumg_mar_dlbd_dn400', 'nmumg_mar_dlbd_dn450', 'nmumg_mar_dbd']

# %% [code]


# %% [code]


# %% [code]


# %% [code]
from itertools import repeat
maxesd = dict()
mind = dict()
lim_d = dict()
extend = []
for label in labels:
    extend.extend([label]*7)
label_sampled = pd.DataFrame(dict(zip(alldf.columns, extend)), index=['label']).T.reset_index().groupby('label').agg(lambda x: list(x)).squeeze().to_dict()

for key, values in label_sampled.items():
    max_val = alldf.loc[:, values].mean().max()
    min_val = alldf.loc[:, values].mean().min()

    maxesd.update(dict(zip(values, repeat(max_val))))
    mind.update(dict(zip(values, repeat(min_val))))
    lim_d.update(dict(zip(values, repeat(alldf.loc[:, values].max().max()))))
fig, ax = plt.subplots(5,len(mot_signals), sharex=False, figsize=(22,6))

for i, axrow in zip(['NR','halfsite', 'FOX', 'AP1', 'KLF', ], ax, ):
    name = alldf.filter(regex=i).columns
    for namei, axcol in zip(name, axrow):
        ad = alldf.loc[:, namei]
        norm = plt.Normalize(vmin=mind[namei], vmax=maxesd[namei])

        
        axcol.plot(ad,  label=namei, c='k')
        # axcol.set_ylim([-2, lim_d[namei]])
        axcol.set_xticks('')
        axcol.set_yticklabels('')
        background_color = colormap(norm(ad.mean()))
        axcol.set_facecolor(background_color)
        axcol.tick_params(axis='both', which='both', bottom=False, top=False, left=False, right=False)
        if i ==' NR':
            axcol.set_title(namei.split('_signals_on')[0].split('trunc_')[1])
            

ax[0][0].set_ylabel("NR")
ax[1][0].set_ylabel("NR halfsite")
ax[2][0].set_ylabel("FOX")
ax[3][0].set_ylabel("AP1")
ax[4][0].set_ylabel("KLF")

fig.savefig('figures/Fig6/6E_1.pdf')


# %% [code]
# # unstacked = allfoot_df.loc[0.3:0.75].unstack().reset_index()
# unstacked = allfoot_df.iloc[:10,:].filter(regex='AP1|NR|FOX').unstack().reset_index()

# unstacked.loc[:, 'motif'] = unstacked.level_0.apply(lambda x: x.split('_')[1])
# unstacked.loc[:, 'factor'] = unstacked.level_0.apply(lambda x: x.split('_sig')[0].split('trunc_')[1])
# # unstacked.loc[:, 'type'] = unstacked.factor.apply(lambda x: '_'.join(x.split('_')[1:]))
# unstacked = unstacked.drop('level_0', axis=1)
# unstacked.replace('del_lbd', 'dlbd', inplace=True)

# g = sns.catplot(
#     unstacked, kind="violin",
#     col="motif", y=0, x="factor",
#     height=4, aspect=.8, sharey=True,native_scale=True, palette='GnBu'
# )
# g.set_axis_labels("", "Footprint size")
# g.set_xticklabels(labels, rotation=90)
# g.set(ylim=(0, 40))

# g.set_titles("{col_name} {col_var}")
# g.fig.suptitle("Footprint size analyses", y=1.05)  # Adjust y to control the vertical position
# g.figure.savefig('figures/Fig6/6E_2.pdf')


# %% [markdown]
# S8E

# %% [code]
ids=['NR', 'halfsite', 'FOX', 'AP1', 'KLF']

cd = sns.color_palette('Purples', n_colors=len(labels))
all_corr = alldf.corr()

fig, ax = plt.subplots(2,1, sharex=True, sharey=True, constrained_layout=True, figsize=(3,6))
ax= ax.flatten()
ax[0].scatter(alldf.filter(regex=ids[0]).corr().iloc[:, 0], alldf.filter(regex=ids[0]).corr().iloc[:, -1], c=sns.color_palette('Purples', n_colors=len(labels)), s=120, ec='k', label='NR')
ax[1].scatter(alldf.filter(regex=ids[1]).corr().iloc[:, 0], alldf.filter(regex=ids[1]).corr().iloc[:, -1], c=sns.color_palette('Greens', n_colors=len(labels)), s=120, ec='k', label='halfsite')
# ax[2].scatter(alldf.filter(regex=ids[2]).corr().iloc[:, 0], alldf.filter(regex=ids[2]).corr().iloc[:, -1], c=sns.color_palette('Reds', n_colors=len(labels)), s=120, ec='k', label='FOX')
# ax[3].scatter(alldf.filter(regex=ids[3]).corr().iloc[:, 0], alldf.filter(regex=ids[3]).corr().iloc[:, -1], c=sns.color_palette('Blues', n_colors=len(labels)), s=120, ec='k', label='AP1')
# ax[4].scatter(alldf.filter(regex=ids[4]).corr().iloc[:, 0], alldf.filter(regex=ids[4]).corr().iloc[:, -1], c=sns.color_palette('Oranges', n_colors=len(labels)), s=120, ec='k', label='KLF')

for i, axi in zip(ids, ax):
    axi.set_title(i)
    axi.set_xlabel('Corr to dLBD')
    axi.set_ylabel('Corr to DBD')

# ax.legend()

fig.savefig('figures/Supp/S8E_1.pdf')


# %% [code]
colormap = sns.blend_palette(['white', 'slateblue'], as_cmap=True)


# %% [code]


# %% [code]


# %% [markdown]
# S7

# %% [code]
data2 = pd.read_parquet('data/cell_peaks_dbddlbdwtlig/nmumg_pr_trunc_clustered_peak_wsignals.parquet')
scols2 = ['nmumg_hpr_del_lbd', 'nmumg_hpr_dlbd_dn100',
       'nmumg_hpr_dlbd_dn300', 'nmumg_hpr_dlbd_dn450', 'nmumg_hpr_dbd', ]
z = data2.set_index('nindex').loc[:, scols2]
z = (z-z.mean()) / z.std()
ind = pd.Index(np.concatenate(np.concatenate(get_targets_df(z,3,'a').values))).drop_duplicates()
ind = get_targets_df(z.loc[:, ['nmumg_hpr_del_lbd', 'nmumg_hpr_dbd']],3,'a')

sigs = ['data/cell_peaks_dbddlbdwtlig/signal_of_peaks_prtruncations_nmumg_hpr_del_lbd.parquet',
 'data/cell_peaks_dbddlbdwtlig/signal_of_peaks_prtruncations_nmumg_hpr_dlbd_dn100.parquet',
 'data/cell_peaks_dbddlbdwtlig/signal_of_peaks_prtruncations_nmumg_hpr_dlbd_dn300.parquet',
         'data/cell_peaks_dbddlbdwtlig/signal_of_peaks_prtruncations_nmumg_hpr_dlbd_dn450.parquet',
        'data/cell_peaks_dbddlbdwtlig/signal_of_peaks_prtruncations_nmumg_hpr_dbd.parquet',]

dl_ind = list(z.query("nmumg_hpr_del_lbd>3 & nmumg_hpr_dbd<2").sort_values(by='nmumg_hpr_del_lbd', ascending=False).index)
dbd_ind = list(z.query("nmumg_hpr_del_lbd<2 & nmumg_hpr_dbd>=3").sort_values(by='nmumg_hpr_dbd', ascending=False).index)
ind =  dl_ind+dbd_ind
fig, ax = plt.subplots(2,5, figsize=(6,7), constrained_layout=True, height_ratios=[5,1])
ax=ax.T

sigs_d = dict()

for (axi, axk),sig in zip(ax,sigs):
    sigi = pd.read_parquet(sig)
    name = sig.split('/')[-1].split('prtruncations_')[-1].split('.')[0]
    # sns.heatmap(sigi.loc[ind], ax=axi,
    #             cmap=sns.blend_palette(['white', '#056a85'], as_cmap=True),
    #             vmax=sigi.loc[ind].max().max()*1.4, cbar=True,
    #             xticklabels=False, yticklabels=False, rasterized=True, cbar_kws={'location':'top'})

    if name == 'nmumg_hpr_dbd':
        vmax = sigi.loc[ind].max().max()*.2
    else:
        vmax = sigi.loc[ind].max().max()*.8
    sns.heatmap(sigi.loc[ind], ax=axi,  cmap=sns.blend_palette(['white', '#056a85'], as_cmap=True),
                vmax=vmax, center=(vmax/2)*1.2, cbar=True, cbar_kws = {'location':'top'}, xticklabels=False, yticklabels=False, rasterized=True)
    axi.axhline(len(dl_ind), c='k', ls='--')
    axi.set_ylabel('')
    name = sig.split('/')[-1].split('.')[0].split('ations_')[1]
    axi.set_title(name, size=5)
    
    dlbdm = sigi.loc[dl_ind].mean()
    dbdm = sigi.loc[dbd_ind].mean()
    sigs_d[name] = {'dlbd':dlbdm, 'dbd':dbdm}
    
    axk.plot(dlbdm)
    axk.plot(dbdm)
fig.savefig('figures/S7A.pdf')

summits = pd.DataFrame(sigs_d).applymap(lambda x: np.max(x))
mpeak_fc = (summits.iloc[0,:] / summits.iloc[1,:])

fig, ax = plt.subplots(1)

ax.scatter(mpeak_fc.index, np.log2(mpeak_fc), s=140, ec='k', c='gainsboro', zorder=20)
ax.plot(mpeak_fc.index, np.log2(mpeak_fc), c='k', ls=':')
ax.set_xticklabels(ax.get_xticklabels(), rotation=90)
ax.axhline(0, c='k', ls='--')
ax.set_ylabel('FC between peaks')
fig.savefig('figures/S7C_1.pdf')


# %% [code]
data3 = pd.read_parquet('data/cell_peaks_dbddlbdwtlig/nmumg_gr_trunc_clustered_peak_wsignals.parquet')
scols3 =  ['nmumg_hgr_dlbd', 'nmumg_hgr_dlbd_dn50','nmumg_gr_dlbd_dn100', 
       'nmumg_hgr_dlbd_dn150', 'nmumg_hgr_dlbd_dn250', 'nmumg_hgr_dlbd_dn300','nmumg_hgr_dbd',
       'nmumg_hgr_dlbd_dn400',]
z = data3.set_index('nindex').loc[:, scols3]
z = (z-z.mean()) / z.std()
ind = pd.Index(np.concatenate(np.concatenate(get_targets_df(z,3,'a').values))).drop_duplicates()
ind = get_targets_df(z.loc[:, ['nmumg_hgr_dlbd', 'nmumg_hgr_dlbd_dn400']],3,'a')

dl_ind = list(z.query("nmumg_hgr_dlbd>3 & nmumg_hgr_dlbd_dn400<2").sort_values(by='nmumg_hgr_dlbd', ascending=False).index)
dbd_ind = list(z.query("nmumg_hgr_dlbd<2 & nmumg_hgr_dlbd_dn400>=3").sort_values(by='nmumg_hgr_dlbd_dn400', ascending=False).index)
ind =  dl_ind+dbd_ind

sigs = [ 'data/cell_peaks_dbddlbdwtlig/signal_of_peaks_grtruncations_nmumg_hgr_dlbd.parquet',
 'data/cell_peaks_dbddlbdwtlig/signal_of_peaks_grtruncations_nmumg_hgr_dlbd_dn50.parquet',
        'data/cell_peaks_dbddlbdwtlig/signal_of_peaks_grtruncations_nmumg_gr_dlbd_dn100.parquet',
 'data/cell_peaks_dbddlbdwtlig/signal_of_peaks_grtruncations_nmumg_hgr_dlbd_dn150.parquet',
         'data/cell_peaks_dbddlbdwtlig/signal_of_peaks_grtruncations_nmumg_hgr_dlbd_dn250.parquet',
 'data/cell_peaks_dbddlbdwtlig/signal_of_peaks_grtruncations_nmumg_hgr_dlbd_dn300.parquet',
        'data/cell_peaks_dbddlbdwtlig/signal_of_peaks_grtruncations_nmumg_hgr_dbd.parquet',
         'data/cell_peaks_dbddlbdwtlig/signal_of_peaks_grtruncations_nmumg_hgr_dlbd_dn400.parquet',

]

fig, ax = plt.subplots(2,8, figsize=(10,7), constrained_layout=True, height_ratios=[5,1])
ax=ax.T

sigs_d = dict()

for (axi, axk),sig in zip(ax,sigs):
    sigi = pd.read_parquet(sig)
    name = sig.split('/')[-1].split('grtruncations_')[-1].split('.')[0]
    if name == 'nmumg_hgr_dlbd_dn400':
        vmax = sigi.loc[ind].max().max()*.3
    else:
        vmax = sigi.loc[ind].max().max()*.8
    sns.heatmap(sigi.loc[ind], ax=axi,  cmap=sns.blend_palette(['white', '#056a85'], as_cmap=True),
                vmax=vmax, center=(vmax/2)*1.2, cbar=True, cbar_kws = {'location':'top'}, xticklabels=False, yticklabels=False, rasterized=True)
    axi.axhline(len(dl_ind), c='k', ls='--')
    axi.set_ylabel('')
    name = sig.split('/')[-1].split('.')[0].split('ations_')[1]
    axi.set_title(name, size=5)
    
    dlbdm = sigi.loc[dl_ind].mean()
    dbdm = sigi.loc[dbd_ind].mean()
    sigs_d[name] = {'dlbd':dlbdm, 'dbd':dbdm}
    
    axk.plot(dlbdm)
    axk.plot(dbdm)
fig.savefig('figures/S7B.pdf')

summits = pd.DataFrame(sigs_d).applymap(lambda x: np.max(x))
mpeak_fc = (summits.iloc[0,:] / summits.iloc[1,:])

fig, ax = plt.subplots(1)

ax.scatter(mpeak_fc.index, np.log2(mpeak_fc), s=140, ec='k', c='gainsboro', zorder=20)
ax.plot(mpeak_fc.index, np.log2(mpeak_fc), c='k', ls=':')
ax.set_xticklabels(ax.get_xticklabels(), rotation=90)
ax.axhline(0, c='k', ls='--')
ax.set_ylabel('FC between peaks')
fig.savefig('figures/S7C_2.pdf')


# %% [code]
sig

# %% [code]


# %% [code]


# %% [code]


# %% [code]


# %% [code]


# %% [code]
labels = ['nmumg_hpr_del_lbd', 'nmumg_hpr_dlbd_dn100', 'nmumg_hpr_dlbd_dn300',
       'nmumg_hpr_dlbd_dn450','nmumg_hpr_dbd', ]
mot_signals = [
 'data/cell_peaks_dbddlbdwtlig/pr_trunc_nmumg_hpr_del_lbd_signals_on_motifs.parquet',
 'data/cell_peaks_dbddlbdwtlig/pr_trunc_nmumg_hpr_dlbd_dn100_signals_on_motifs.parquet',
 'data/cell_peaks_dbddlbdwtlig/pr_trunc_nmumg_hpr_dlbd_dn300_signals_on_motifs.parquet',
 'data/cell_peaks_dbddlbdwtlig/pr_trunc_nmumg_hpr_dlbd_dn450_signals_on_motifs.parquet',
'data/cell_peaks_dbddlbdwtlig/pr_trunc_nmumg_hpr_dbd_signals_on_motifs.parquet',]

# %% [code]
def proc_signals(mot_signals):
    alldf = pd.DataFrame()
    allfoot_df = pd.DataFrame()
    for sig in mot_signals:
        a = pd.read_parquet(sig)
        analyzed = a.loc[:, ['id'] + list(np.arange(200).astype(str))]
        foot_df = pd.DataFrame()
        for idi in analyzed.id.unique():
            proc_df = filter_top_quantile(analyzed[analyzed.id == idi].loc[:, np.arange(200).astype(str)], 0.9)
            top5_cols = (
                    proc_df.iloc[:, :200]
                    .mean()
                    .sort_values(ascending=False)
                    .iloc[:5]
                    .index
                    .astype(int)
                )
            null = proc_df.iloc[:, top5_cols].values.flatten()
            func = lambda x: stats.mannwhitneyu(null, x)[1]
            calc_pvs = proc_df.iloc[:, :200].apply(func, axis=0)
            calc_pvs[(calc_pvs == 0)] = calc_pvs[~(calc_pvs == 0)].min()
            m10log10pval = (-10 * np.log10(calc_pvs))

            foot  = pd.DataFrame(compute_footprint_lengths(m10log10pval.index.astype(int), m10log10pval, np.arange(0.05,1.05,0.05)), index=[idi]).T
            foot_df = pd.concat([foot_df, foot], axis=1)
        analyzed = analyzed.groupby('id', group_keys=False).apply(filter_top_quantile, 0.9).groupby('id').mean().T
        analyzed.columns = [x+ '_' + sig.split('/')[-1].split('__signals')[0].replace('nmumg_', '') for x in analyzed.columns]
        foot_df.columns = [x+ '_' + sig.split('/')[-1].split('__signals')[0].replace('nmumg_', '') for x in foot_df.columns]

        alldf = pd.concat([alldf, analyzed], axis=1)
        allfoot_df = pd.concat([allfoot_df, foot_df], axis=1)
        
    return (alldf, allfoot_df)

def plot_foot(df, labels):
    unstacked = df.unstack().reset_index()
    unstacked.loc[:, 'motif'] = unstacked.level_0.apply(lambda x: x.split('_')[1])
    unstacked.loc[:, 'factor'] = unstacked.level_0.apply(lambda x: x.split('_sig')[0].split('trunc_')[1])
    # unstacked.loc[:, 'type'] = unstacked.factor.apply(lambda x: '_'.join(x.split('_')[1:]))
    unstacked = unstacked.drop('level_0', axis=1)
    unstacked.replace('del_lbd', 'dlbd', inplace=True)

    g = sns.catplot(
        unstacked, kind="violin",
        col="motif", y=0, x="factor",
        height=4, aspect=.8, sharey=True,native_scale=True, palette='GnBu'
    )
    g.set_axis_labels("", "Footprint size")
    g.set_xticklabels(labels, rotation=90)
    g.set(ylim=(0, 40))

    g.set_titles("{col_name} {col_var}")
    g.fig.suptitle("Footprint size analyses", y=1.05)  # Adjust y to control the vertical position
    return g

# %% [code]
alldf, allfoot_df = proc_signals(mot_signals)
labels = ['hpr_del_lbd', 'hpr_dlbd_dn100', 'hpr_dlbd_dn300',
       'hpr_dlbd_dn450','hpr_dbd', ]

# %% [code]
g = plot_foot(allfoot_df.iloc[:10, :].filter(regex='AP1|NR|halfsite'), labels)

g.figure.savefig('figures/Supp/S8_C1.pdf')

# %% [markdown]
## S8_D1

# %% [code]
from itertools import repeat
maxesd = dict()
mind = dict()
lim_d = dict()
extend = []
for label in labels:
    extend.extend([label]*7)
label_sampled = pd.DataFrame(dict(zip(alldf.columns, extend)), index=['label']).T.reset_index().groupby('label').agg(lambda x: list(x)).squeeze().to_dict()

for key, values in label_sampled.items():
    max_val = alldf.loc[:, values].mean().max()
    min_val = alldf.loc[:, values].mean().min()

    maxesd.update(dict(zip(values, repeat(max_val))))
    mind.update(dict(zip(values, repeat(min_val))))
    lim_d.update(dict(zip(values, repeat(alldf.loc[:, values].max().max()))))
fig, ax = plt.subplots(5,len(mot_signals), sharex=False, figsize=(22,6))

for i, axrow in zip(['NR','halfsite', 'FOX', 'AP1', 'KLF',], ax, ):
    name = alldf.filter(regex=i).columns
    for namei, axcol in zip(name, axrow):
        ad = alldf.loc[:, namei]
        norm = plt.Normalize(vmin=mind[namei], vmax=maxesd[namei])

        
        axcol.plot(ad,  label=namei, c='k')
        # axcol.set_ylim([-2, lim_d[namei]])
        axcol.set_xticks('')
        axcol.set_yticklabels('')
        background_color = colormap(norm(ad.mean()))
        axcol.set_facecolor(background_color)
        axcol.tick_params(axis='both', which='both', bottom=False, top=False, left=False, right=False)
        if i ==' NR':
            axcol.set_title(namei.split('_signals_on')[0].split('trunc_')[1])
            

ax[0][0].set_ylabel("NR")
ax[1][0].set_ylabel("NR halfsite")
ax[2][0].set_ylabel("FOX")
ax[3][0].set_ylabel("AP1")
ax[4][0].set_ylabel("KLF")


g.figure.savefig('figures/Supp/S8_D1.pdf')

# %% [markdown]
## S8E_2

# %% [code]
ids=['NR', 'halfsite', 'FOX', 'AP1']

cd = sns.color_palette('Purples', n_colors=len(labels))
all_corr = alldf.corr()

fig, ax = plt.subplots(2,1, sharex=True, sharey=True, constrained_layout=True, figsize=(3,6))
ax= ax.flatten()
ax[0].scatter(alldf.filter(regex=ids[0]).corr().iloc[:, 0], alldf.filter(regex=ids[0]).corr().iloc[:, -1], c=sns.color_palette('Purples', n_colors=len(labels)), s=120, ec='k', label='NR')
ax[1].scatter(alldf.filter(regex=ids[1]).corr().iloc[:, 0], alldf.filter(regex=ids[1]).corr().iloc[:, -1], c=sns.color_palette('Greens', n_colors=len(labels)), s=120, ec='k', label='halfsite')


for i, axi in zip(ids, ax):
    axi.set_title(i)
    axi.set_xlabel('Corr to dLBD')
    axi.set_ylabel('Corr to DBD')

fig.savefig('figures/Supp/S8E_2.pdf')


# %% [code]
mot_signals = [ 'data/cell_peaks_dbddlbdwtlig/gr_trunc_nmumg_hgr_dlbd_signals_on_motifs.parquet',
               'data/cell_peaks_dbddlbdwtlig/gr_trunc_nmumg_hgr_dlbd_dn50_signals_on_motifs.parquet',
               'data/cell_peaks_dbddlbdwtlig/gr_trunc_nmumg_gr_dlbd_dn100_signals_on_motifs.parquet',
         'data/cell_peaks_dbddlbdwtlig/gr_trunc_nmumg_hgr_dlbd_dn150_signals_on_motifs.parquet',
         'data/cell_peaks_dbddlbdwtlig/gr_trunc_nmumg_hgr_dlbd_dn250_signals_on_motifs.parquet',
         'data/cell_peaks_dbddlbdwtlig/gr_trunc_nmumg_hgr_dlbd_dn300_signals_on_motifs.parquet',
                              'data/cell_peaks_dbddlbdwtlig/gr_trunc_nmumg_hgr_dbd_signals_on_motifs.parquet',

         'data/cell_peaks_dbddlbdwtlig/gr_trunc_nmumg_hgr_dlbd_dn400_signals_on_motifs.parquet',
              ]
labels = ['hgr_dlbd', 'hgr_dlbd_dn50', 'hgr_dlbd_dn100','hgr_dlbd_dn150',
       'hgr_dlbd_dn250', 'hgr_dlbd_dn300', 'hgr_dbd', 'nmumg_hgr_dlbd_dn400',]

# %% [code]
alldf, allfoot_df = proc_signals(mot_signals)


# %% [code]
g = plot_foot(allfoot_df.iloc[:10, :].filter(regex='AP1|NR|halfsite'), labels)

g.figure.savefig('figures/Supp/S8_C2.pdf')

# %% [code]
from itertools import repeat
maxesd = dict()
mind = dict()
lim_d = dict()
extend = []
for label in labels:
    extend.extend([label]*7)
label_sampled = pd.DataFrame(dict(zip(alldf.columns, extend)), index=['label']).T.reset_index().groupby('label').agg(lambda x: list(x)).squeeze().to_dict()

for key, values in label_sampled.items():
    max_val = alldf.loc[:, values].mean().max()
    min_val = alldf.loc[:, values].mean().min()

    maxesd.update(dict(zip(values, repeat(max_val))))
    mind.update(dict(zip(values, repeat(min_val))))
    lim_d.update(dict(zip(values, repeat(alldf.loc[:, values].max().max()))))
fig, ax = plt.subplots(5,len(mot_signals), sharex=False, figsize=(22,6))

for i, axrow in zip(['NR','halfsite', 'FOX', 'AP1', 'KLF',], ax, ):
    name = alldf.filter(regex=i).columns
    for namei, axcol in zip(name, axrow):
        ad = alldf.loc[:, namei]
        norm = plt.Normalize(vmin=mind[namei], vmax=maxesd[namei])

        
        axcol.plot(ad,  label=namei, c='k')
        # axcol.set_ylim([-2, lim_d[namei]])
        axcol.set_xticks('')
        axcol.set_yticklabels('')
        background_color = colormap(norm(ad.mean()))
        axcol.set_facecolor(background_color)
        axcol.tick_params(axis='both', which='both', bottom=False, top=False, left=False, right=False)
        if i ==' NR':
            axcol.set_title(namei.split('_signals_on')[0].split('trunc_')[1])
            

ax[0][0].set_ylabel("NR")
ax[1][0].set_ylabel("NR halfsite")
ax[2][0].set_ylabel("FOX")
ax[3][0].set_ylabel("AP1")
ax[4][0].set_ylabel("KLF")

fig.savefig('figures/Supp/S8D_2.pdf')


# %% [code]
ids=['NR', 'halfsite', 'FOX', 'AP1']

cd = sns.color_palette('Purples', n_colors=len(labels))
all_corr = alldf.corr()

fig, ax = plt.subplots(2,1, sharex=True, sharey=True, constrained_layout=True, figsize=(3,6))
ax= ax.flatten()
ax[0].scatter(alldf.filter(regex=ids[0]).corr().iloc[:, 0], alldf.filter(regex=ids[0]).corr().iloc[:, -1], c=sns.color_palette('Purples', n_colors=len(labels)), s=120, ec='k', label='NR')
ax[1].scatter(alldf.filter(regex=ids[1]).corr().iloc[:, 0], alldf.filter(regex=ids[1]).corr().iloc[:, -1], c=sns.color_palette('Greens', n_colors=len(labels)), s=120, ec='k', label='halfsite')


for i, axi in zip(ids, ax):
    axi.set_title(i)
    axi.set_xlabel('Corr to dLBD')
    axi.set_ylabel('Corr to DBD')

fig.savefig('figures/Supp/S8E_3.pdf')

# %% [code]


# %% [code]


# %% [code]
